# Supplementary material for: Integrated Analysis of Transcriptome and Proteome to Reveal Pupal Color Switch in Papilio xuthus Butterflies
Source: Front Genet. 2022 Feb 3;12:795115. doi: 10.3389/fgene.2021.795115 (PMC8852814; doi:10.3389/fgene.2021.795115)
Supplement: Supplementary file 3 [file DataSheet1.XLSX]

## Sheet: Data S1
	Data S1. The results of GO and KEGG enrichment analysis on differentially expressed genes (DEGs) between brown and green conditions in different tissues during four time points. |log2FoldChange| >1 and false discovery rate (FDR) <0.05.
	Period	Tissue	Up-regulation in BN/GN	Enrichment	Ontology	ID	Description	GeneRatio	BgRatio	P-value	P-adjust	Q-value	Count	Gene_ID
	T1	Br-SG-TG1	BN	KEGG		K10719	juvenile hormone epoxide hydrolase	1/19	17/9129	0.0348287	0.0408544	NA	1	Px_00150_Jheh3
	T1	Br-SG-TG1	BN	KEGG		K14388	solute carrier family 5 (sodium-coupled monocarboxylate transporter), member 8/12	1/19	12/9129	0.0247062	0.0408544	NA	1	Px_08677_CG6723
	T1	Br-SG-TG1	BN	KEGG		K08145	MFS transporter, SP family, solute carrier family 2 (facilitated glucose transporter), member 8	1/19	20/9129	0.0408544	0.0408544	NA	1	Px_02593_CG4797
	T1	epidermis	BN	KEGG		K01063	juvenile-hormone esterase [EC:3.1.1.59]	2/100	10/9129	0.00504849	0.0321641	0.0257958	2	Px_02145_CG4757/Px_08123_CG6414
	T1	epidermis	BN	KEGG		K10249	elongation of very long chain fatty acids protein 4	3/100	15/9129	0.000527398	0.0110754	0.00888249	3	Px_12815_CG31522/Px_13159_CG33110/Px_13173_CG5326
	T1	epidermis	BN	KEGG		K07936	GTP-binding nuclear protein Ran	2/100	10/9129	0.00504849	0.0321641	0.0257958	2	Px_12697_CG10264/Px_13619_CG10407
	T1	epidermis	BN	KEGG		K14411	RNA-binding protein Musashi	2/100	11/9129	0.0061265	0.0321641	0.0257958	2	Px_07250_Rbp6/Px_07252_Rbp6
	T1	Br-SG-TG1	GN	KEGG		K01104	protein-tyrosine phosphatase [EC:3.1.3.48]	2/26	34/9129	0.00413757	0.0455133	0.026132	2	Px_07059_CG5973/Px_07060_CG10237
	T1	epidermis	GN	GO	molecular_function	GO:0005506	iron ion binding	7/98	114/8089	0.000441556	0.00594616	0.00451607	7	Px_05419_Cyp12a5/Px_07289_Cyp18a1/Px_07743_CG11162/Px_08564_sxc/Px_11105_Cyp301a1/Px_14920_Cyp303a1/Px_16502_Cyp28d1
	T1	epidermis	GN	GO	molecular_function	GO:0008289	lipid binding	3/98	13/8089	0.000451607	0.00594616	0.00451607	3	Px_12012_CG6783/Px_12126_LanB1/Px_17865_NLaz
	T1	epidermis	GN	GO	biological_process	GO:0055114	oxidation-reduction process	21/98	456/8089	8.28904e-08	6.54834e-06	4.97343e-06	21	Px_00423_CG8665/Px_02355_CG9517/Px_05371_desat1/Px_05419_Cyp12a5/Px_05942_ninaB/Px_07289_Cyp18a1/Px_07743_CG11162/Px_08564_sxc/Px_10272_Pxd/Px_11105_Cyp301a1/Px_12060_Gld/Px_13230_CG9027/Px_13717_CG8665/Px_13725_CG9503/Px_13726_CG12398/Px_13727_CG9518/Px_14920_Cyp303a1/Px_15932_CG2767/Px_16383_CG9518/Px_16502_Cyp28d1/Px_16934_CG18516
	T1	epidermis	GN	GO	molecular_function	GO:0016491	oxidoreductase activity	12/98	233/8089	2.23155e-05	0.000587642	0.00044631	12	Px_00423_CG8665/Px_02355_CG9517/Px_05942_ninaB/Px_07743_CG11162/Px_12060_Gld/Px_13717_CG8665/Px_13725_CG9503/Px_13726_CG12398/Px_13727_CG9518/Px_15932_CG2767/Px_16383_CG9518/Px_16934_CG18516
	T1	epidermis	GN	GO	molecular_function	GO:0016614	oxidoreductase activity, acting on CH-OH group of donors	7/98	50/8089	2.01401e-06	7.95533e-05	6.04203e-05	7	Px_02355_CG9517/Px_12060_Gld/Px_13725_CG9503/Px_13726_CG12398/Px_13727_CG9518/Px_16383_CG9518/Px_16934_CG18516
	T1	epidermis	GN	GO	molecular_function	GO:0050660	flavin adenine dinucleotide binding	7/98	78/8089	4.04091e-05	0.00079808	0.000606137	7	Px_02355_CG9517/Px_12060_Gld/Px_13725_CG9503/Px_13726_CG12398/Px_13727_CG9518/Px_16383_CG9518/Px_16934_CG18516
	T1	epidermis	GN	KEGG		K00108	choline dehydrogenase [EC:1.1.99.1]	5/109	32/9129	3.4471e-05	0.00110307	0.000870846	5	Px_02355_CG9517/Px_12060_Gld/Px_13725_CG9503/Px_13727_CG9518/Px_16383_CG9518
	T1	epidermis	GN	KEGG		K10249	elongation of very long chain fatty acids protein 4	3/109	15/9129	0.000678651	0.0108584	0.00857244	3	Px_13161_bond/Px_13162_bond/Px_13164_bond
	T2	Br-SG-TG1	BN	KEGG		K10380	ankyrin	1/3	24/9129	0.0078671	0.0078671	NA	1	Px_05887_Ank2
	T2	epidermis	BN	KEGG		K07936	GTP-binding nuclear protein Ran	1/16	10/9129	0.0173975	0.0260962	NA	1	Px_13619_CG10407
	T2	epidermis	BN	KEGG		K14209	solute carrier family 36 (proton-coupled amino acid transporter)	1/16	16/9129	0.0276993	0.0276993	NA	1	Px_16392_CG13384
	T2	epidermis	BN	KEGG		K00505	tyrosinase [EC:1.14.18.1]	3/16	13/9129	1.25007e-06	3.75022e-06	NA	3	Px_02330_CG8193/Px_12101_CG8193/Px_12107_CG8193
	T2	Br-SG-TG1	GN	GO	molecular_function	GO:0008061	chitin binding	7/190	70/8089	0.00121308	0.0112485	0.00835804	7	Px_04259_mtg/Px_16728_Cht6/Px_15224_verm/Px_06096_CG7017/Px_10575_obst-B/Px_12846_CG13643/Px_04498_Cht5
	T2	Br-SG-TG1	GN	GO	biological_process	GO:0006032	chitin catabolic process	4/190	15/8089	0.000328592	0.00418955	0.00311298	4	Px_16728_Cht6/Px_14677_Cht2/Px_01692_Cht2/Px_04498_Cht5
	T2	Br-SG-TG1	GN	GO	biological_process	GO:0006030	chitin metabolic process	7/190	70/8089	0.00121308	0.0112485	0.00835804	7	Px_04259_mtg/Px_16728_Cht6/Px_15224_verm/Px_06096_CG7017/Px_10575_obst-B/Px_12846_CG13643/Px_04498_Cht5
	T2	Br-SG-TG1	GN	GO	molecular_function	GO:0004568	chitinase activity	4/190	15/8089	0.000328592	0.00418955	0.00311298	4	Px_16728_Cht6/Px_14677_Cht2/Px_01692_Cht2/Px_04498_Cht5
	T2	Br-SG-TG1	GN	GO	cellular_component	GO:0005576	extracellular region	10/190	121/8089	0.000532909	0.00603963	0.00448765	10	Px_04259_mtg/Px_16728_Cht6/Px_15224_verm/Px_06096_CG7017/Px_10575_obst-B/Px_09300_Tsp/Px_12846_CG13643/Px_09644_unknow/Px_15139_TepIII/Px_04498_Cht5
	T2	Br-SG-TG1	GN	GO	molecular_function	GO:0020037	heme binding	13/190	128/8089	8.75125e-06	0.000223157	0.000165813	13	Px_13966_Cyp4c3/Px_03301_Cyp304a1/Px_10272_Pxd/Px_11105_Cyp301a1/Px_06145_Cyp4g15/Px_02298_Cyp6a23/Px_03224_CG6969/Px_04003_CG5873/Px_16502_Cyp28d1/Px_14920_Cyp303a1/Px_05359_Duox/Px_17814_Cyp6a2/Px_08590_Pxd
	T2	Br-SG-TG1	GN	GO	molecular_function	GO:0004553	hydrolase activity, hydrolyzing O-glycosyl compounds	7/190	83/8089	0.0032543	0.0237099	0.0176172	7	Px_16728_Cht6/Px_10862_Hexo2/Px_10782_GNBP3/Px_01028_Cht5/Px_14677_Cht2/Px_01692_Cht2/Px_04498_Cht5
	T2	Br-SG-TG1	GN	GO	molecular_function	GO:0005506	iron ion binding	9/190	114/8089	0.00139669	0.0118719	0.00882121	9	Px_13966_Cyp4c3/Px_03301_Cyp304a1/Px_11105_Cyp301a1/Px_06145_Cyp4g15/Px_02298_Cyp6a23/Px_16502_Cyp28d1/Px_14920_Cyp303a1/Px_08231_ple/Px_17814_Cyp6a2
	T2	Br-SG-TG1	GN	GO	biological_process	GO:0055114	oxidation-reduction process	30/190	456/8089	2.27359e-07	7.73022e-06	5.74381e-06	30	Px_03996_CREG/Px_13966_Cyp4c3/Px_12143_CG10638/Px_03301_Cyp304a1/Px_10272_Pxd/Px_11105_Cyp301a1/Px_06145_Cyp4g15/Px_02298_Cyp6a23/Px_03224_CG6969/Px_16239_desat1/Px_04003_CG5873/Px_16502_Cyp28d1/Px_14920_Cyp303a1/Px_08231_ple/Px_17699_CG42345/Px_15312_CG10561/Px_17695_CG42345/Px_13725_CG9503/Px_16933_CG6045/Px_05359_Duox/Px_17814_Cyp6a2/Px_16934_CG18516/Px_08590_Pxd/Px_03133_CG5009/Px_01181_CG310…
	T2	Br-SG-TG1	GN	GO	molecular_function	GO:0016491	oxidoreductase activity	12/190	233/8089	0.00869701	0.0492831	0.036619	12	Px_03996_CREG/Px_12143_CG10638/Px_17699_CG42345/Px_15312_CG10561/Px_17695_CG42345/Px_13725_CG9503/Px_16933_CG6045/Px_05359_Duox/Px_16934_CG18516/Px_02350_CG6142/Px_14484_CG10638/Px_02355_CG9517
	T2	Br-SG-TG1	GN	GO	molecular_function	GO:0016614	oxidoreductase activity, acting on CH-OH group of donors	5/190	50/8089	0.00610428	0.0366257	0.0272141	5	Px_13725_CG9503/Px_16933_CG6045/Px_16934_CG18516/Px_02350_CG6142/Px_02355_CG9517
	T2	Br-SG-TG1	GN	GO	molecular_function	GO:0016705	oxidoreductase activity, acting on paired donors, with incorporation or reduction of molecular oxygen	8/190	104/8089	0.00300932	0.0236116	0.0175442	8	Px_13966_Cyp4c3/Px_03301_Cyp304a1/Px_11105_Cyp301a1/Px_06145_Cyp4g15/Px_02298_Cyp6a23/Px_16502_Cyp28d1/Px_14920_Cyp303a1/Px_17814_Cyp6a2
	T2	Br-SG-TG1	GN	GO	molecular_function	GO:0004601	peroxidase activity	5/190	18/8089	4.53172e-05	0.000924471	0.000686913	5	Px_10272_Pxd/Px_03224_CG6969/Px_04003_CG5873/Px_05359_Duox/Px_08590_Pxd
	T2	Br-SG-TG1	GN	GO	molecular_function	GO:0031409	pigment binding	3/190	14/8089	0.00383553	0.0260816	0.0193795	3	Px_15676_unknow/Px_15678_NLaz/Px_15679_NLaz
	T2	Br-SG-TG1	GN	GO	biological_process	GO:0006508	proteolysis	36/190	354/8089	3.98727e-14	3.30369e-12	2.45475e-12	36	Px_00643_CG4572/Px_13229_CG4678/Px_02467_Ance-3/Px_12404_Mmp1/Px_08838_CG7432/Px_01780_CG11313/Px_12221_CG31326/Px_15978_grass/Px_01782_ea/Px_14678_CG13744/Px_13981_Corin/Px_01810_CG15661/Px_11067_CG4998/Px_06489_modSP/Px_02202_CG31326/Px_01362_CG5390/Px_09672_CG31728/Px_15875_ea/Px_07465_CG40160/Px_04014_CG4914/Px_01332_CG40160/Px_15876_ea/Px_17013_Nep2/Px_09671_CG11836/Px_06510_modSP/Px_05550_C…
	T2	Br-SG-TG1	GN	GO	biological_process	GO:0006979	response to oxidative stress	5/190	24/8089	0.000200451	0.00340766	0.00253201	5	Px_10272_Pxd/Px_03224_CG6969/Px_04003_CG5873/Px_05359_Duox/Px_08590_Pxd
	T2	Br-SG-TG1	GN	GO	molecular_function	GO:0004252	serine-type endopeptidase activity	28/190	213/8089	6.47782e-14	3.30369e-12	2.45475e-12	28	Px_08838_CG7432/Px_01780_CG11313/Px_12221_CG31326/Px_15978_grass/Px_01782_ea/Px_14678_CG13744/Px_13981_Corin/Px_01810_CG15661/Px_11067_CG4998/Px_06489_modSP/Px_02202_CG31326/Px_01362_CG5390/Px_09672_CG31728/Px_15875_ea/Px_07465_CG40160/Px_04014_CG4914/Px_01332_CG40160/Px_15876_ea/Px_09671_CG11836/Px_06510_modSP/Px_05550_CG2004/Px_01334_CG5390/Px_16169_CG17572/Px_09528_CG4927/Px_13829_CG31728/Px_1…
	T2	Br-SG-TG1	GN	GO	molecular_function	GO:0038023	signaling receptor activity	3/190	15/8089	0.00471226	0.0300407	0.0223212	3	Px_01828_CG3822/Px_01826_clumsy/Px_01822_CG5621
	T2	Br-SG-TG1	GN	KEGG		K01362	[EC:3.4.21.-]	9/225	19/9129	2.1341e-10	1.00303e-08	6.73926e-09	9	Px_01780_CG11313/Px_12221_CG31326/Px_15978_grass/Px_01782_ea/Px_15875_ea/Px_15876_ea/Px_16169_CG17572/Px_15979_grass/Px_11955_Sp212
	T2	Br-SG-TG1	GN	KEGG		K01183	chitinase [EC:3.2.1.14]	5/225	29/9129	0.000637063	0.00998065	0.00670592	5	Px_16728_Cht6/Px_01028_Cht5/Px_14677_Cht2/Px_01692_Cht2/Px_04498_Cht5
	T2	Br-SG-TG1	GN	KEGG		K10693	E3 ubiquitin-protein ligase MYCBP2 [EC:6.3.2.19]	4/225	27/9129	0.00403805	0.0379577	0.0255035	4	Px_12140_CG2663/Px_12142_CG2663/Px_11394_CG3823/Px_11973_CG3823
	T2	Br-SG-TG1	GN	KEGG		K13356	fatty acyl-CoA reductase [EC:1.2.1.-]	4/225	22/9129	0.00185325	0.0217757	0.0146309	4	Px_17634_CG30427/Px_14519_CG1443/Px_16558_CG5065/Px_14514_CG12268
	T2	Br-SG-TG1	GN	KEGG		K13963	serpin B	7/225	19/9129	1.97119e-07	4.6323e-06	3.11241e-06	7	Px_08014_Spn27A/Px_13007_Spn4/Px_08762_CG6680/Px_08011_Spn6/Px_01793_CG6680/Px_12421_Spn5/Px_08013_Spn1
	T2	TG23-AG	GN	GO	biological_process	GO:0055085	transmembrane transport	1/1	371/8089	0.0458648	0.0458648	NA	1	Px_06747_CG9864
	T2	TG23-AG	GN	KEGG		K08193	MFS transporter, ACS family, solute carrier family 17 (sodium-dependent inorganic phosphate cotransporter), other	1/3	18/9129	0.00590421	0.00590421	NA	1	Px_06747_CG9864
	T2	epidermis	GN	GO	cellular_component	GO:0005576	extracellular region	1/2	121/8089	0.0296952	0.0296952	NA	1	Px_05137_unknow
	T2	epidermis	GN	KEGG		K13730	internalin A	1/1	12/9129	0.00131449	0.00131449	NA	1	Px_09296_CG13708
	T3	Br-SG-TG1	BN	KEGG		K00011	aldehyde reductase [EC:1.1.1.21]	1/8	10/9129	0.00873309	0.0104717	NA	1	Px_14562_CG10638
	T3	Br-SG-TG1	BN	KEGG		K13730	internalin A	1/8	12/9129	0.0104717	0.0104717	NA	1	Px_09296_CG13708
	T3	TG23-AG	BN	GO	molecular_function	GO:0016491	oxidoreductase activity	4/20	233/8089	0.00225959	0.0248555	0.0166496	4	Px_12143_CG10638/Px_14562_CG10638/Px_14796_CG9436/Px_05912_LKR
	T3	TG23-AG	BN	KEGG		K00011	aldehyde reductase [EC:1.1.1.21]	3/26	10/9129	2.429e-06	1.7003e-05	5.11369e-06	3	Px_12143_CG10638/Px_14562_CG10638/Px_14796_CG9436
	T3	TG23-AG	BN	KEGG		K13023	carboxypeptidase N regulatory subunit	3/26	18/9129	1.62692e-05	5.69422e-05	1.71255e-05	3	Px_00835_Toll-7/Px_01836_CG6749/Px_04461_CG6749
	T3	epidermis	BN	GO	molecular_function	GO:0050660	flavin adenine dinucleotide binding	4/55	78/8089	0.00187987	0.0338377	0.0303418	4	Px_15892_Fmo-1/Px_11528_CG9518/Px_11507_CG6142/Px_13730_CG9514
	T3	epidermis	BN	GO	biological_process	GO:0055114	oxidation-reduction process	10/55	456/8089	0.000867909	0.0234336	0.0210125	10	Px_15892_Fmo-1/Px_15758_Cyp6a13/Px_11528_CG9518/Px_11507_CG6142/Px_03224_CG6969/Px_16294_CG31075/Px_07289_Cyp18a1/Px_13730_CG9514/Px_05941_ninaB/Px_00728_unknow
	T3	epidermis	BN	GO	molecular_function	GO:0042302	structural constituent of cuticle	15/55	138/8089	9.29178e-15	5.01756e-13	4.49918e-13	15	Px_11336_Cpr30F/Px_06985_Cpr30F/Px_12788_CG34461/Px_06984_CG34461/Px_12785_CG34461/Px_00812_Cpr47Ef/Px_12777_Cpr66Cb/Px_09346_Cpr47Ea/Px_12783_CG34461/Px_12798_CG34461/Px_12793_Cpr62Bc/Px_12782_CG34461/Px_12784_CG34461/Px_16660_Cpr47Ef/Px_12786_Cpr66Cb
	T3	epidermis	BN	KEGG		K00108	choline dehydrogenase [EC:1.1.99.1]	3/48	32/9129	0.000607987	0.00729584	0.00575988	3	Px_11528_CG9518/Px_11507_CG6142/Px_13730_CG9514
	T3	epidermis	BN	KEGG		K01310	chymotrypsin [EC:3.4.21.1]	2/48	22/9129	0.00584809	0.0233923	0.0184676	2	Px_07757_CG10477/Px_02836_Jon65Aiv
	T3	epidermis	BN	KEGG		K00326	cytochrome-b5 reductase [EC:1.6.2.2]	2/48	12/9129	0.00172779	0.0103667	0.00818425	2	Px_03274_Cyt-b5/Px_03277_Cyt-b5
	T3	Br-SG-TG1	GN	GO	molecular_function	GO:0042302	structural constituent of cuticle	2/6	138/8089	0.00414389	0.0207194	0.0174479	2	Px_12798_CG34461/Px_12792_Cpr62Bc
	T3	Br-SG-TG1	GN	KEGG		K01044	carboxylesterase [EC:3.1.1.1]	1/6	43/9129	0.0279384	0.0279384	NA	1	Px_13133_alpha-Est9
	T3	Br-SG-TG1	GN	KEGG		K08193	MFS transporter, ACS family, solute carrier family 17 (sodium-dependent inorganic phosphate cotransporter), other	1/6	18/9129	0.0117755	0.023551	NA	1	Px_11811_CG9254
	T3	epidermis	GN	GO	molecular_function	GO:0008745	N-acetylmuramoyl-L-alanine amidase activity	3/48	13/8089	5.38009e-05	0.000842881	0.000792855	3	Px_12055_PGRP-LB/Px_12057_PGRP-LB/Px_05201_PGRP-SA
	T3	epidermis	GN	GO	biological_process	GO:0009253	peptidoglycan catabolic process	3/48	13/8089	5.38009e-05	0.000842881	0.000792855	3	Px_12055_PGRP-LB/Px_12057_PGRP-LB/Px_05201_PGRP-SA
	T3	epidermis	GN	GO	molecular_function	GO:0031409	pigment binding	4/48	14/8089	1.04603e-06	4.91634e-05	4.62455e-05	4	Px_15678_NLaz/Px_15685_NLaz/Px_15679_NLaz/Px_15681_NLaz
	T3	epidermis	GN	KEGG		K06767	Down syndrome cell adhesion molecule	2/49	15/9129	0.00283435	0.0145268	0.0110438	2	Px_14276_Dscam3/Px_01343_Nrg
	T3	epidermis	GN	KEGG		K01446	N-acetylmuramoyl-L-alanine amidase [EC:3.5.1.28]	3/49	12/9129	3.09056e-05	0.000456744	0.000347232	3	Px_12055_PGRP-LB/Px_12057_PGRP-LB/Px_05201_PGRP-SA
	T3	epidermis	GN	KEGG		K08282	non-specific serine/threonine protein kinase [EC:2.7.11.1]	3/49	14/9129	5.07494e-05	0.000456744	0.000347232	3	Px_09183_Ih/Px_09185_Ih/Px_09184_Ih
	T3	epidermis	GN	KEGG		K12567	titin [EC:2.7.11.1]	2/49	16/9129	0.00322818	0.0145268	0.0110438	2	Px_09599_bt/Px_08277_sls
	T4	TG23-AG	BN	KEGG		K01183	chitinase [EC:3.2.1.14]	1/7	29/9129	0.0220332	0.0250394	NA	1	Px_14677_Cht2
	T4	TG23-AG	BN	KEGG		K00799	glutathione S-transferase [EC:2.5.1.18]	1/7	32/9129	0.0242886	0.0250394	NA	1	Px_09700_GstS1
	T4	TG23-AG	BN	KEGG		K08471	gustatory receptor	1/7	26/9129	0.0197734	0.0250394	NA	1	Px_04501_Gr63a
	T4	TG23-AG	BN	KEGG		K08202	MFS transporter, OCT family, solute carrier family 22 (organic cation transporter), member 5	1/7	33/9129	0.0250394	0.0250394	NA	1	Px_09070_CG3790
	T4	epidermis	BN	KEGG		K11274	chromosome transmission fidelity protein 4	2/13	14/9129	0.000168725	0.000843623	NA	2	Px_07884_CG8654/Px_07882_CG8654
	T4	epidermis	BN	KEGG		K01310	chymotrypsin [EC:3.4.21.1]	2/13	22/9129	0.000425557	0.00106389	NA	2	Px_07757_CG10477/Px_01117_CG10477
	T4	epidermis	BN	KEGG		K00799	glutathione S-transferase [EC:2.5.1.18]	1/13	32/9129	0.0446516	0.0446516	NA	1	Px_09700_GstS1
	T4	epidermis	BN	KEGG		K13963	serpin B	1/13	19/9129	0.0267387	0.0334234	NA	1	Px_05521_CG6680
	T4	epidermis	BN	KEGG		K14209	solute carrier family 36 (proton-coupled amino acid transporter)	1/13	16/9129	0.0225611	0.0334234	NA	1	Px_06115_CG8785
	T4	TG23-AG	GN	GO	molecular_function	GO:0004497	monooxygenase activity	1/3	19/8089	0.00703094	0.0421856	0.022203	1	Px_08231_ple
	T4	epidermis	GN	GO	biological_process	GO:0055085	transmembrane transport	1/1	371/8089	0.0458648	0.0458648	NA	1	Px_04644_CG31106
	T4	epidermis	GN	KEGG		K06258	MFS transporter, VNT family, synaptic vesicle glycoprotein 2	1/1	23/9129	0.00251944	0.00251944	NA	1	Px_04644_CG31106

## Sheet: Data S2
	Data S2. The function of differentially expressed genes (DEGs) between brown and green conditions in WGCNA different modules. |log2FoldChange| >1 and false discovery rate (FDR) <0.05. MEgrey is not included because it contains genes that are not classified into any modules.
	Model	Period	Tissue	Up-regulation in BN/GN	Gene ID	InterPro	GO	KEGG	Swissprot	TrEMBL
	MEroyalblue	T1	epidermis	BN	Px_12501_opa	IPR013087 Zinc finger C2H2-type/integrase DNA-binding domain IPR015880 Zinc finger, C2H2-like	GO:0003676 GO:nucleic acid binding	similar to zinc finger protein Pi-Zic; K09227 zinc finger protein ZIC, invertebrate	OPA_DROME Pair-rule protein odd-paired OS=Drosophila melanogaster GN=opa PE=2 SV=2	A0A194PJ80_PAPXU Pair-rule protein odd-paired OS=Papilio xuthus GN=RR46_10642 PE=4 SV=1
	MEroyalblue	T1	epidermis	BN	Px_02794_CG8312	IPR006020 PTB/PI domain IPR011993 PH domain-like	GO:0005515 GO:protein binding	-	FA43A_HUMAN Protein FAM43A OS=Homo sapiens GN=FAM43A PE=2 SV=2	A0A194Q2C1_PAPXU Protein FAM43A OS=Papilio xuthus GN=RR46_02361 PE=4 SV=1
	MEroyalblue	T1	epidermis	BN	Px_01830_Notum	IPR004963 Pectinacetylesterase/NOTUM	GO:0016787 GO:hydrolase activity	hypothetical protein ; K14574 ribosome maturation protein SDO1	NOT1A_DANRE Palmitoleoyl-protein carboxylesterase notum1a OS=Danio rerio GN=notum1a PE=2 SV=1	A0A0N1IMZ6_PAPXU Protein notum-like OS=Papilio xuthus GN=RR46_01545 PE=4 SV=1
	MEroyalblue	T1	epidermis	BN	Px_02795_CG8312	-	-	-	-	A0A194Q6X7_PAPXU Uncharacterized protein OS=Papilio xuthus GN=RR46_02362 PE=4 SV=1
	MEroyalblue	T1	epidermis	GN	Px_05873_unknow	-	-	run; runt; K09280 runt-related transcription factor, other	-	A0A194Q4G2_PAPXU Uncharacterized protein OS=Papilio xuthus GN=RR46_04873 PE=4 SV=1
	MEroyalblue	T4	Br-SG-TG1	BN	Px_10518_N	IPR000742 EGF-like domain IPR000800 Notch domain IPR001881 EGF-like calcium-binding domain IPR009030 Growth factor receptor cysteine-rich domain IPR010660 Notch, NOD domain IPR011656 Notch, NODP domain IPR013032 EGF-like, conserved site	GO:0005509 GO:calcium ion binding GO:0005515 GO:protein binding GO:0007219 GO:Notch signaling pathway GO:0007275 GO:multicellular organism development GO:0016021 GO:integral component of membrane GO:0030154 GO:cell differentiation	N; neurogenic locus Notch protein; K02599 Notch	NOTCH_DROME Neurogenic locus Notch protein OS=Drosophila melanogaster GN=N PE=1 SV=3	A0A194PQ20_PAPXU Neurogenic locus Notch protein OS=Papilio xuthus GN=RR46_08871 PE=4 SV=1
	MEbisque4	T1	Br-SG-TG1	BN	Px_02915_unknow	-	-	-	-	A0A194QGX2_PAPXU Uncharacterized protein OS=Papilio xuthus GN=RR46_02454 PE=4 SV=1
	MEbisque4	T1	TG23-AG	BN	Px_10514_PsGEF	IPR000008 C2 domain IPR032057 Protein of unknown function DUF4799	GO:0005515 GO:protein binding	-	-	A0A194PR22_PAPXU Uncharacterized protein OS=Papilio xuthus GN=RR46_08867 PE=4 SV=1
	MEbisque4	T1	epidermis	BN	Px_05838_CG5937	IPR000904 Sec7 domain IPR011989 Armadillo-like helical IPR016024 Armadillo-type fold IPR023394 Sec7 domain, alpha orthogonal bundle	GO:0005086 GO:ARF guanyl-nucleotide exchange factor activity GO:0005488 GO:binding GO:0032012 GO:regulation of ARF protein signal transduction	-	BIG3_HUMAN Brefeldin A-inhibited guanine nucleotide-exchange protein 3 OS=Homo sapiens GN=ARFGEF3 PE=1 SV=3	A0A194Q2T5_PAPXU Brefeldin A-inhibited guanine nucleotide-exchange protein 3 OS=Papilio xuthus GN=RR46_04846 PE=4 SV=1
	MEbisque4	T1	epidermis	BN	Px_13218_CAP-D2	IPR011989 Armadillo-like helical IPR016024 Armadillo-type fold IPR024324 Condensin complex subunit 1, N-terminal IPR032682 Condensin complex subunit 1, C-terminal	GO:0005488 GO:binding	AGAP003434-PA; K06677 condensin complex subunit 1	CND1_XENLA Condensin complex subunit 1 OS=Xenopus laevis GN=ncapd2 PE=1 SV=1	A0A194PQ56_PAPXU Condensin complex subunit 1 OS=Papilio xuthus GN=RR46_11289 PE=3 SV=1
	MEbisque4	T1	epidermis	BN	Px_16138_H2.0	IPR000047 Helix-turn-helix motif IPR001356 Homeobox domain IPR009057 Homeodomain-like IPR020479 Homeodomain, metazoa	GO:0003677 GO:DNA binding	h2.0-like homeobox protein-like; K09339 homeobox protein HLX1	HLX_MOUSE H2.0-like homeobox protein OS=Mus musculus GN=Hlx PE=2 SV=1	A0A194PIP5_PAPXU H2.0-like homeobox protein OS=Papilio xuthus GN=RR46_13805 PE=4 SV=1
	MEbisque4	T1	epidermis	BN	Px_10293_CG34391	IPR003598 Immunoglobulin subtype 2 IPR003599 Immunoglobulin subtype IPR007110 Immunoglobulin-like domain IPR013098 Immunoglobulin I-set IPR013783 Immunoglobulin-like fold	GO:0005515 GO:protein binding	NTM; neurotrimin; K06774 neurotrimin	LACH_SCHAM Lachesin OS=Schistocerca americana GN=LAC PE=1 SV=1	A0A194Q814_PAPXU Lachesin OS=Papilio xuthus GN=RR46_08700 PE=4 SV=1
	MEbisque4	T1	epidermis	BN	Px_10233_CG2083	IPR024779 2OGFeDO, oxygenase domain	-	TET1, CXXC6; tet oncogene 1; K13097 methylcytosine dioxygenase [EC:1.14.11.-]	DMAD_DROME DNA N6-methyl adenine demethylase OS=Drosophila melanogaster GN=Tet PE=1 SV=1	A0A194Q7U7_PAPXU Methylcytosine dioxygenase TET2 OS=Papilio xuthus GN=RR46_08649 PE=4 SV=1
	MEbisque4	T1	epidermis	BN	Px_11705_asp	IPR000048 IQ motif, EF-hand binding site IPR001715 Calponin homology domain IPR027417 P-loop containing nucleoside triphosphate hydrolase IPR031549 Abnormal spindle-like microcephaly-associated protein, ASH domain	GO:0005515 GO:protein binding	myo5b, cb1077; myosin VB; K10357 myosin V	ASP_DROME Protein abnormal spindle OS=Drosophila melanogaster GN=asp PE=1 SV=3	A0A194QB62_PAPXU Protein abnormal spindle OS=Papilio xuthus GN=RR46_09905 PE=4 SV=1
	MEbisque4	T1	epidermis	BN	Px_05583_tum	IPR000198 Rho GTPase-activating protein domain IPR002219 Protein kinase C-like, phorbol ester/diacylglycerol-binding domain IPR008936 Rho GTPase activation protein	GO:0007165 GO:signal transduction GO:0035556 GO:intracellular signal transduction	hypothetical protein ; K08878 breakpoint cluster region protein [EC:2.7.11.1]	RGAP1_MOUSE Rac GTPase-activating protein 1 OS=Mus musculus GN=Racgap1 PE=1 SV=1	A0A194PZ90_PAPXU Rac GTPase-activating protein 1 OS=Papilio xuthus GN=RR46_04625 PE=4 SV=1
	MEbisque4	T1	epidermis	BN	Px_06127_Bx	IPR001781 Zinc finger, LIM-type	GO:0008270 GO:zinc ion binding	similar to LIM homeodomain protein; K09371 LIM homeobox transcription factor 1	RBTN1_BOVIN Rhombotin-1 OS=Bos taurus GN=LMO1 PE=2 SV=1	A0A194QA69_PAPXU Rhombotin-1 OS=Papilio xuthus GN=RR46_05099 PE=4 SV=1
	MEbisque4	T1	epidermis	BN	Px_07250_Rbp6	-	-	AGAP006656-PB; K14411 RNA-binding protein Musashi	MSIR6_DROME RNA-binding protein Musashi homolog Rbp6 OS=Drosophila melanogaster GN=Rbp6 PE=2 SV=3	A0A194QE64_PAPXU RNA-binding protein Musashi-like Rbp6 OS=Papilio xuthus GN=RR46_06052 PE=4 SV=1
	MEbisque4	T1	epidermis	BN	Px_07252_Rbp6	-	-	NV11198; similar to RE25373p; K14411 RNA-binding protein Musashi	MSIR6_DROME RNA-binding protein Musashi homolog Rbp6 OS=Drosophila melanogaster GN=Rbp6 PE=2 SV=3	A0A194Q893_PAPXU RNA-binding protein Musashi-like Rbp6 OS=Papilio xuthus GN=RR46_06053 PE=4 SV=1
	MEbisque4	T1	epidermis	BN	Px_12639_polo	IPR000719 Protein kinase domain IPR000959 POLO box domain IPR011009 Protein kinase-like domain	GO:0004672 GO:protein kinase activity GO:0005515 GO:protein binding GO:0005524 GO:ATP binding GO:0006468 GO:protein phosphorylation	serine/threonine-protein kinase polo; K06631 polo-like kinase 1 [EC:2.7.11.21]	POLO_DROME Serine/threonine-protein kinase polo OS=Drosophila melanogaster GN=polo PE=1 SV=2	A0A194PKH7_PAPXU Serine/threonine-protein kinase polo OS=Papilio xuthus GN=RR46_10768 PE=4 SV=1
	MEbisque4	T1	epidermis	BN	Px_12874_CG3996	IPR000195 Rab-GTPase-TBC domain IPR032738 TBC1 domain family member 30, C-terminal	-	-	TBC30_MOUSE TBC1 domain family member 30 OS=Mus musculus GN=Tbc1d30 PE=1 SV=2	A0A194PYN8_PAPXU TBC1 domain family member 30 OS=Papilio xuthus GN=RR46_10985 PE=4 SV=1
	MEbisque4	T1	epidermis	BN	Px_17540_unknow	-	-	-	-	A0A194PDU3_PAPXU Uncharacterized protein OS=Papilio xuthus GN=RR46_15015 PE=4 SV=1
	MEbisque4	T1	TG23-AG	GN	Px_05235_CG6018	IPR002018 Carboxylesterase, type B IPR029058 Alpha/Beta hydrolase fold	-	alpha-Est5; alpha-Esterase-5 (EC:3.1.1.- 3.1.1.1); K01044 carboxylesterase [EC:3.1.1.1]	EST1_CULPI Esterase B1 OS=Culex pipiens GN=B1 PE=3 SV=1	A0A194QDV9_PAPXU Carboxylic ester hydrolase OS=Papilio xuthus GN=RR46_04340 PE=3 SV=1
	MEbisque4	T1	TG23-AG	GN	Px_15108_salm	IPR007087 Zinc finger, C2H2 IPR013087 Zinc finger C2H2-type/integrase DNA-binding domain IPR015880 Zinc finger, C2H2-like	GO:0003676 GO:nucleic acid binding GO:0046872 GO:metal ion binding	Zfp808, EG630579, Gm7036, MGC74346; zinc finger protein 80; K09228 KRAB domain-containing zinc finger protein	SALL3_HUMAN Sal-like protein 3 OS=Homo sapiens GN=SALL3 PE=1 SV=2	A0A194PM15_PAPXU Sal-like protein 3 OS=Papilio xuthus GN=RR46_12944 PE=4 SV=1
	MEbisque4	T1	TG23-AG	GN	Px_01894_CG17834	-	-	-	-	A0A0N1IBQ9_PAPXU Uncharacterized protein OS=Papilio xuthus GN=RR46_01604 PE=4 SV=1
	MEbisque4	T1	epidermis	GN	Px_13717_CG8665	IPR002376 Formyl transferase, N-terminal IPR005793 Formyl transferase, C-terminal IPR009081 Phosphopantetheine binding ACP domain IPR011034 Formyl transferase, C-terminal-like IPR015590 Aldehyde dehydrogenase domain IPR016161 Aldehyde/histidinol dehydrogenase IPR016162 Aldehyde dehydrogenase N-terminal domain IPR016163 Aldehyde dehydrogenase, C-terminal	GO:0003824 GO:catalytic activity GO:0008152 GO:metabolic process GO:0009058 GO:biosynthetic process GO:0016491 GO:oxidoreductase activity GO:0016620 GO:oxidoreductase activity, acting on the aldehyde or oxo group of donors, NAD or NADP as acceptor GO:0016742 GO:hydroxymethyl-, formyl- and related transferase activity GO:0055114 GO:oxidation-reduction process	similar to aldehyde dehydrogenase; K00289 formyltetrahydrofolate dehydrogenase [EC:1.5.1.6]	AL1L1_XENTR Cytosolic 10-formyltetrahydrofolate dehydrogenase OS=Xenopus tropicalis GN=aldh1l1 PE=2 SV=1	A0A194PRS4_PAPXU 10-formyltetrahydrofolate dehydrogenase OS=Papilio xuthus GN=RR46_11725 PE=3 SV=1
	MEbisque4	T1	epidermis	GN	Px_00423_CG8665	IPR015590 Aldehyde dehydrogenase domain IPR016161 Aldehyde/histidinol dehydrogenase IPR016162 Aldehyde dehydrogenase N-terminal domain IPR016163 Aldehyde dehydrogenase, C-terminal	GO:0008152 GO:metabolic process GO:0016491 GO:oxidoreductase activity GO:0016620 GO:oxidoreductase activity, acting on the aldehyde or oxo group of donors, NAD or NADP as acceptor GO:0055114 GO:oxidation-reduction process	aldh1l2; aldehyde dehydrogenase 1 family, member L2; K00289 formyltetrahydrofolate dehydrogenase [EC:1.5.1.6]	AL1L1_XENTR Cytosolic 10-formyltetrahydrofolate dehydrogenase OS=Xenopus tropicalis GN=aldh1l1 PE=2 SV=1	A0A0N1PH23_PAPXU Aldehyde dehydrogenase family 1 member L1 OS=Papilio xuthus GN=RR46_00292 PE=3 SV=1
	MEbisque4	T1	epidermis	GN	Px_17350_CG17664	IPR000425 Major intrinsic protein IPR023271 Aquaporin-like	GO:0005215 GO:transporter activity GO:0006810 GO:transport GO:0016020 GO:membrane	CG17664 gene product from transcript CG17664-RA; K09884 aquaporin rerated protein, invertebrate	AQP4_MOUSE Aquaporin-4 OS=Mus musculus GN=Aqp4 PE=1 SV=2	A0A194PDD3_PAPXU Aquaporin-4 OS=Papilio xuthus GN=RR46_14850 PE=3 SV=1
	MEbisque4	T1	epidermis	GN	Px_01781_CG9733	IPR001254 Serine proteases, trypsin domain IPR001314 Peptidase S1A, chymotrypsin family IPR009003 Peptidase S1, PA clan IPR022700 Proteinase, regulatory CLIP domain	GO:0004252 GO:serine-type endopeptidase activity GO:0006508 GO:proteolysis	similar to transmembrane protease, serine 9; K09640 transmembrane protease, serine 9 [EC:3.4.21.-]	TMPS9_RAT Transmembrane protease serine 9 OS=Rattus norvegicus GN=Tmprss9 PE=3 SV=1	A0A0N0P9C2_PAPXU Transmembrane protease serine 9 OS=Papilio xuthus GN=RR46_01499 PE=3 SV=1
	MEbisque4	T1	epidermis	GN	Px_00374_unknow	-	-	-	-	A0A0N1IBJ4_PAPXU Uncharacterized protein OS=Papilio xuthus GN=RR46_00247 PE=4 SV=1
	MEbisque4	T2	Br-SG-TG1	BN	Px_05887_Ank2	IPR002110 Ankyrin repeat IPR020683 Ankyrin repeat-containing domain	GO:0005515 GO:protein binding	GJ13827 gene product from transcript GJ13827-RA; K10380 ankyrin	KOR1_ORYSJ Potassium channel KOR1 OS=Oryza sativa subsp. japonica GN=Os06g0250600 PE=2 SV=1	A0A194Q914_PAPXU Potassium channel KOR1 OS=Papilio xuthus GN=RR46_04884 PE=4 SV=1
	MEbisque4	T2	Br-SG-TG1	BN	Px_14394_CG42269	IPR005828 Major facilitator, sugar transporter-like IPR020846 Major facilitator superfamily domain	GO:0016021 GO:integral component of membrane GO:0022857 GO:transmembrane transporter activity GO:0055085 GO:transmembrane transport	solute carrier family 22 member 13-like; K08209 MFS transporter, OCT family, solute carrier family 22 (organic cation transporter), member 13	CART_DROME Carcinine transporter OS=Drosophila melanogaster GN=CarT PE=2 SV=1	A0A194PTI5_PAPXU Solute carrier family 22 member 13 OS=Papilio xuthus GN=RR46_12318 PE=4 SV=1
	MEbisque4	T2	epidermis	BN	Px_12126_LanB1	IPR010009 Apolipophorin-III	GO:0005576 GO:extracellular region GO:0006869 GO:lipid transport GO:0008289 GO:lipid binding	-	APL3_MANSE Apolipophorin-3 OS=Manduca sexta PE=1 SV=1	A0A194Q6E7_PAPXU Apolipophorin-3 OS=Papilio xuthus GN=RR46_10298 PE=4 SV=1
	MEbisque4	T2	epidermis	BN	Px_13619_CG10407	IPR010562 Haemolymph juvenile hormone binding	-	GTP-binding nuclear protein RAN1, putative; K07936 GTP-binding nuclear protein Ran	CCCP_DROME Circadian clock-controlled protein OS=Drosophila melanogaster GN=anon-3B1.2 PE=2 SV=2	A0A194PRJ4_PAPXU Circadian clock-controlled protein OS=Papilio xuthus GN=RR46_11645 PE=4 SV=1
	MEbisque4	T2	epidermis	BN	Px_10067_pros	IPR009057 Homeodomain-like IPR023082 Homeo-prospero domain	GO:0003677 GO:DNA binding	-	PROS_DROVI Homeobox protein prospero OS=Drosophila virilis GN=pros PE=3 SV=1	A0A194Q7G7_PAPXU Homeobox protein prospero OS=Papilio xuthus GN=RR46_08505 PE=4 SV=1
	MEbisque4	T2	epidermis	BN	Px_16572_CDase	IPR031329 Neutral/alkaline non-lysosomal ceramidase, N-terminal IPR031331 Neutral/alkaline non-lysosomal ceramidase, C-terminal	-	NV12533; similar to ceramidase; K12349 neutral ceramidase [EC:3.5.1.23]	NCASE_DROPS Neutral ceramidase OS=Drosophila pseudoobscura pseudoobscura GN=CDase PE=3 SV=1	A0A194PI22_PAPXU Neutral ceramidase OS=Papilio xuthus GN=RR46_14188 PE=4 SV=1
	MEbisque4	T2	epidermis	BN	Px_06422_fat-spondin	IPR000884 Thrombospondin type-1 (TSP1) repeat IPR009465 Spondin, N-terminal	-	BAI3; brain-specific angiogenesis inhibitor 3; K04598 brain-specific angiogenesis inhibitor 3	SPON1_CHICK Spondin-1 OS=Gallus gallus GN=SPON1 PE=2 SV=1	A0A194Q6B0_PAPXU Spondin-1 OS=Papilio xuthus GN=RR46_05332 PE=4 SV=1
	MEbisque4	T2	epidermis	BN	Px_12820_CG9328	IPR009533 Protein of unknown function DUF1151	-	-	F107B_HUMAN Protein FAM107B OS=Homo sapiens GN=FAM107B PE=1 SV=1	A0A194PYI8_PAPXU Uncharacterized protein OS=Papilio xuthus GN=RR46_10935 PE=4 SV=1
	MEbisque4	T2	epidermis	BN	Px_07108_CG34400	IPR001478 PDZ domain	GO:0005515 GO:protein binding	CNKSR3, MAGI1; CNKSR family member 3; K05631 atrophin-1 interacting protein 3 (BAI1-associated protein 1)	WHRN_RAT Whirlin OS=Rattus norvegicus GN=Whrn PE=1 SV=1	A0A194PU77_PAPXU Whirlin OS=Papilio xuthus GN=RR46_05942 PE=4 SV=1
	MEbisque4	T2	Br-SG-TG1	GN	Px_04024_CG7896	IPR000483 Cysteine-rich flanking region, C-terminal IPR001611 Leucine-rich repeat IPR003591 Leucine-rich repeat, typical subtype IPR032675 Leucine-rich repeat domain, L domain-like	GO:0005515 GO:protein binding	CG5195 gene product from transcript CG5195-RA; K05401 toll-like recepto 3	CHAO_DROME Chaoptin OS=Drosophila melanogaster GN=chp PE=1 SV=2	A0A194Q997_PAPXU Chaoptin OS=Papilio xuthus GN=RR46_03365 PE=4 SV=1
	MEbisque4	T2	Br-SG-TG1	GN	Px_09871_fln	-	-	-	FTN_DROME Flightin OS=Drosophila melanogaster GN=fln PE=2 SV=1	A0A194PF66_PAPXU Flightin OS=Papilio xuthus GN=RR46_08348 PE=4 SV=1
	MEbisque4	T2	Br-SG-TG1	GN	Px_11602_CG5976	IPR007484 Peptidase M28	-	glutaminyl-peptide cyclotransferase-like; K00683 glutaminyl-peptide cyclotransferase [EC:2.3.2.5]	QPCT_HUMAN Glutaminyl-peptide cyclotransferase OS=Homo sapiens GN=QPCT PE=1 SV=1	A0A194QAW5_PAPXU Glutaminyl-peptide cyclotransferase OS=Papilio xuthus GN=RR46_09810 PE=4 SV=1
	MEbisque4	T2	Br-SG-TG1	GN	Px_00859_CG3819	IPR001604 DNA/RNA non-specific endonuclease IPR003598 Immunoglobulin subtype 2 IPR003599 Immunoglobulin subtype IPR007110 Immunoglobulin-like domain IPR013783 Immunoglobulin-like fold IPR020821 Extracellular Endonuclease, subunit A	GO:0003676 GO:nucleic acid binding GO:0005515 GO:protein binding GO:0016787 GO:hydrolase activity GO:0046872 GO:metal ion binding	nrcam, MGC80200; neuronal cell adhesion molecule; K06756 neuronal cell adhesion molecule	HMCN2_HUMAN Hemicentin-2 OS=Homo sapiens GN=HMCN2 PE=2 SV=3	A0A0N1I2P8_PAPXU Hemicentin-2 OS=Papilio xuthus GN=RR46_00677 PE=4 SV=1
	MEbisque4	T2	Br-SG-TG1	GN	Px_17695_CG42345	IPR001117 Multicopper oxidase, type 1 IPR008972 Cupredoxin IPR011706 Multicopper oxidase, type 2 IPR011707 Multicopper oxidase, type 3	GO:0005507 GO:copper ion binding GO:0016491 GO:oxidoreductase activity GO:0055114 GO:oxidation-reduction process	L-ascorbate oxidase, putative (EC:1.10.3.3); K00423 L-ascorbate oxidase [EC:1.10.3.3]	LAC5_TRAVI Laccase-5 OS=Trametes villosa GN=LCC5 PE=3 SV=2	A0A194PG16_PAPXU Laccase-5 OS=Papilio xuthus GN=RR46_15148 PE=3 SV=1
	MEbisque4	T2	Br-SG-TG1	GN	Px_15676_unknow	IPR000566 Lipocalin/cytosolic fatty-acid binding domain IPR003057 Invertebrate colouration protein IPR011038 Calycin-like IPR012674 Calycin	GO:0031409 GO:pigment binding	-	LOPAP_LONON Lopap OS=Lonomia obliqua PE=1 SV=2	A0A194PHH4_PAPXU Lopap OS=Papilio xuthus GN=RR46_13385 PE=4 SV=1
	MEbisque4	T2	Br-SG-TG1	GN	Px_06620_slif	IPR002293 Amino acid/polyamine transporter I IPR029485 Cationic amino acid transporter, C-terminal	GO:0003333 GO:amino acid transmembrane transport GO:0015171 GO:amino acid transmembrane transporter activity GO:0016020 GO:membrane	SLC7A2; solute carrier family 7 (cationic amino acid transporter, y+ system), member 2; K13864 solute carrier family 7 (cationic amino acid transporter), member 2	CTR2_HUMAN Cationic amino acid transporter 2 OS=Homo sapiens GN=SLC7A2 PE=1 SV=2	A0A194Q172_PAPXU Low affinity cationic amino acid transporter 2 OS=Papilio xuthus GN=RR46_05516 PE=4 SV=1
	MEbisque4	T2	Br-SG-TG1	GN	Px_12404_Mmp1	IPR000585 Hemopexin-like domain IPR001818 Peptidase M10, metallopeptidase IPR002477 Peptidoglycan binding-like IPR006026 Peptidase, metallopeptidase IPR018487 Hemopexin-like repeats IPR021190 Peptidase M10A IPR024079 Metallopeptidase, catalytic domain	GO:0004222 GO:metalloendopeptidase activity GO:0006508 GO:proteolysis GO:0008237 GO:metallopeptidase activity GO:0008270 GO:zinc ion binding GO:0031012 GO:extracellular matrix	GA18484 gene product from transcript GA18484-RA; K07763 matrix metalloproteinase-14 (membrane-inserted) [EC:3.4.24.80]	MMP14_RAT Matrix metalloproteinase-14 OS=Rattus norvegicus GN=Mmp14 PE=2 SV=2	A0A194PJU6_PAPXU Matrix metalloproteinase-14 OS=Papilio xuthus GN=RR46_10558 PE=3 SV=1
	MEbisque4	T2	Br-SG-TG1	GN	Px_12698_Vmat	IPR011701 Major facilitator superfamily IPR020846 Major facilitator superfamily domain	GO:0016021 GO:integral component of membrane GO:0055085 GO:transmembrane transport	cat-1; abnormal CATecholamine distribution family member (cat-1); K08155 MFS transporter, DHA1 family, solute carrier family 18 (vesicular amine transporter), member 1/2	S18B1_HUMAN MFS-type transporter SLC18B1 OS=Homo sapiens GN=SLC18B1 PE=1 SV=1	A0A194PJR9_PAPXU MFS-type transporter C6orf192 OS=Papilio xuthus GN=RR46_10822 PE=4 SV=1
	MEbisque4	T2	Br-SG-TG1	GN	Px_07572_Dr	IPR001356 Homeobox domain IPR009057 Homeodomain-like	GO:0003677 GO:DNA binding	similar to Drop CG1897-PA; K09341 homeobox protein MSX	HMSH_DROME Muscle segmentation homeobox OS=Drosophila melanogaster GN=Dr PE=2 SV=2	A0A194QCA0_PAPXU Muscle segmentation homeobox OS=Papilio xuthus GN=RR46_06326 PE=4 SV=1
	MEbisque4	T2	Br-SG-TG1	GN	Px_06191_CG8086	IPR010736 Sperm-tail PG-rich repeat	-	-	ODF3B_DANRE Outer dense fiber protein 3-B OS=Danio rerio GN=odf3b PE=2 SV=2	A0A194Q942_PAPXU Outer dense fiber protein 3-B OS=Papilio xuthus GN=RR46_05148 PE=4 SV=1
	MEbisque4	T2	Br-SG-TG1	GN	Px_01362_CG5390	IPR001254 Serine proteases, trypsin domain IPR001314 Peptidase S1A, chymotrypsin family IPR009003 Peptidase S1, PA clan	GO:0004252 GO:serine-type endopeptidase activity GO:0006508 GO:proteolysis	hypothetical protein ; K01312 trypsin [EC:3.4.21.4]	CPP1_ACRMI CUB and peptidase domain-containing protein 1 (Fragment) OS=Acropora millepora PE=1 SV=1	A0A0N1I9X2_PAPXU Ovochymase-1 OS=Papilio xuthus GN=RR46_01111 PE=4 SV=1
	MEbisque4	T2	Br-SG-TG1	GN	Px_16343_dpp	IPR001111 Transforming growth factor-beta, N-terminal IPR001839 Transforming growth factor-beta, C-terminal IPR029034 Cystine-knot cytokine	GO:0008083 GO:growth factor activity GO:0040007 GO:growth	AGAP007987-PA; K04662 bone morphogenetic protein 2/4	DECA_DROME Protein decapentaplegic OS=Drosophila melanogaster GN=dpp PE=1 SV=2	A0A194PHI0_PAPXU Protein decapentaplegic OS=Papilio xuthus GN=RR46_13993 PE=3 SV=1
	MEbisque4	T2	Br-SG-TG1	GN	Px_02386_sob	IPR007087 Zinc finger, C2H2 IPR013087 Zinc finger C2H2-type/integrase DNA-binding domain IPR015880 Zinc finger, C2H2-like	GO:0003676 GO:nucleic acid binding GO:0046872 GO:metal ion binding	similar to CG3242-PA; K09215 odd-skipped	SOB_DROME Protein sister of odd and bowel OS=Drosophila melanogaster GN=sob PE=2 SV=1	A0A194QP83_PAPXU Protein sister of odd and bowel OS=Papilio xuthus GN=RR46_02046 PE=4 SV=1
	MEbisque4	T2	Br-SG-TG1	GN	Px_01334_CG5390	IPR001254 Serine proteases, trypsin domain IPR001314 Peptidase S1A, chymotrypsin family IPR009003 Peptidase S1, PA clan	GO:0004252 GO:serine-type endopeptidase activity GO:0006508 GO:proteolysis	hypothetical protein; K09614 corin [EC:3.4.21.-]	PRS42_MOUSE Serine protease 42 OS=Mus musculus GN=Prss42 PE=2 SV=1	I4DJE6_PAPXU Serine protease OS=Papilio xuthus PE=2 SV=1
	MEbisque4	T2	Br-SG-TG1	GN	Px_01782_ea	IPR001254 Serine proteases, trypsin domain IPR001314 Peptidase S1A, chymotrypsin family IPR009003 Peptidase S1, PA clan IPR022700 Proteinase, regulatory CLIP domain	GO:0004252 GO:serine-type endopeptidase activity GO:0006508 GO:proteolysis	GA18526 gene product from transcript GA18526-RA; K01362 [EC:3.4.21.-]	EAST_DROME Serine protease easter OS=Drosophila melanogaster GN=ea PE=1 SV=3	A0A0N1IMQ8_PAPXU Serine protease easter OS=Papilio xuthus GN=RR46_01500 PE=3 SV=1
	MEbisque4	T2	Br-SG-TG1	GN	Px_15979_grass	IPR001254 Serine proteases, trypsin domain IPR001314 Peptidase S1A, chymotrypsin family IPR009003 Peptidase S1, PA clan IPR022700 Proteinase, regulatory CLIP domain	GO:0004252 GO:serine-type endopeptidase activity GO:0006508 GO:proteolysis	ea; easter (EC:3.4.-.- 3.4.21.-); K01362 [EC:3.4.21.-]	MP1_DROME Melanization protease 1 OS=Drosophila melanogaster GN=MP1 PE=1 SV=1	A0A194PHB7_PAPXU Serine protease easter OS=Papilio xuthus GN=RR46_13664 PE=3 SV=1
	MEbisque4	T2	Br-SG-TG1	GN	Px_09300_Tsp	IPR000742 EGF-like domain IPR001881 EGF-like calcium-binding domain IPR003367 Thrombospondin, type 3-like repeat IPR008859 Thrombospondin, C-terminal IPR009030 Growth factor receptor cysteine-rich domain IPR013320 Concanavalin A-like lectin/glucanase domain IPR028974 TSP type-3 repeat	GO:0005509 GO:calcium ion binding GO:0005515 GO:protein binding GO:0005576 GO:extracellular region GO:0007155 GO:cell adhesion	thrombospondin ; K04659 thrombospondin	TSP3B_DANRE Thrombospondin-3b OS=Danio rerio GN=thbs3b PE=3 SV=1	A0A194QKU2_PAPXU Thrombospondin-3b OS=Papilio xuthus GN=RR46_07825 PE=4 SV=1
	MEbisque4	T2	Br-SG-TG1	GN	Px_12870_Timp	IPR001820 Protease inhibitor I35 (TIMP) IPR008993 Tissue inhibitor of metalloproteinases-like, OB-fold IPR027465 Proteinase inhibitor I35b (TIMP), C-terminal	GO:0008191 GO:metalloendopeptidase inhibitor activity	-	TIMP_DROME Tissue inhibitor of metalloproteinase OS=Drosophila melanogaster GN=Timp PE=1 SV=1	A0A194Q377_PAPXU Tissue inhibitor of metalloproteases OS=Papilio xuthus GN=RR46_10981 PE=4 SV=1
	MEbisque4	T2	Br-SG-TG1	GN	Px_02819_pnr	IPR000679 Zinc finger, GATA-type IPR013088 Zinc finger, NHR/GATA-type	GO:0003700 GO:transcription factor activity, sequence-specific DNA binding GO:0006355 GO:regulation of transcription, DNA-templated GO:0008270 GO:zinc ion binding GO:0043565 GO:sequence-specific DNA binding	GATA-binding factor, putative; K09183 GATA-binding protein 4/5/6	GATAB_BOMMO Transcription factor BCFI OS=Bombyx mori GN=GATA-B PE=2 SV=1	A0A194Q0Q1_PAPXU Transcription factor BCFI OS=Papilio xuthus GN=RR46_02379 PE=4 SV=1
	MEbisque4	T2	Br-SG-TG1	GN	Px_05635_CG1461	IPR004839 Aminotransferase, class I/classII IPR015421 Pyridoxal phosphate-dependent transferase, major region, subdomain 1 IPR015422 Pyridoxal phosphate-dependent transferase, major region, subdomain 2 IPR015424 Pyridoxal phosphate-dependent transferase	GO:0003824 GO:catalytic activity GO:0009058 GO:biosynthetic process GO:0030170 GO:pyridoxal phosphate binding	tyrosine aminotransferase-like; K00815 tyrosine aminotransferase [EC:2.6.1.5]	ATTY_RAT Tyrosine aminotransferase OS=Rattus norvegicus GN=Tat PE=1 SV=1	A0A194PZD4_PAPXU Tyrosine aminotransferase OS=Papilio xuthus GN=RR46_04670 PE=4 SV=1
	MEbisque4	T2	Br-SG-TG1	GN	Px_11796_CG10311	IPR031720 Protein of unknown function DUF4728	-	-	-	A0A194QS55_PAPMA Uncharacterized protein OS=Papilio machaon GN=RR48_12888 PE=4 SV=1
	MEbisque4	T2	Br-SG-TG1	GN	Px_04750_unknow	-	-	-	-	A0A194QHZ5_PAPXU Uncharacterized protein OS=Papilio xuthus GN=RR46_03969 PE=4 SV=1
	MEbisque4	T2	Br-SG-TG1	GN	Px_01363_CG5390	IPR009003 Peptidase S1, PA clan	-	-	-	A0A0N1PE24_PAPXU Uncharacterized protein OS=Papilio xuthus GN=RR46_01112 PE=4 SV=1
	MEbisque4	T2	Br-SG-TG1	GN	Px_02825_unknow	-	-	-	-	A0A194Q0Q4_PAPXU Uncharacterized protein OS=Papilio xuthus GN=RR46_02384 PE=4 SV=1
	MEbisque4	T2	Br-SG-TG1	GN	Px_11014_Msr-110	-	-	-	-	A0A194PVN4_PAPXU Uncharacterized protein OS=Papilio xuthus GN=RR46_09294 PE=4 SV=1
	MEbisque4	T2	Br-SG-TG1	GN	Px_11016_unknow	-	-	-	-	A0A194PXA1_PAPXU Uncharacterized protein OS=Papilio xuthus GN=RR46_09296 PE=4 SV=1
	MEbisque4	T2	Br-SG-TG1	GN	Px_12406_unknow	-	-	-	-	A0A194PKP0_PAPXU Uncharacterized protein OS=Papilio xuthus GN=RR46_10559 PE=4 SV=1
	MEbisque4	T2	Br-SG-TG1	GN	Px_16735_CG12880	IPR031983 Protein of unknown function DUF4786	-	-	-	A0A194PPQ1_PAPXU Uncharacterized protein OS=Papilio xuthus GN=RR46_14331 PE=4 SV=1
	MEbisque4	T3	Br-SG-TG1	BN	Px_15287_unknow	-	-	-	-	A0A194PS02_PAPXU Uncharacterized protein OS=Papilio xuthus GN=RR46_13080 PE=4 SV=1
	MEbisque4	T3	TG23-AG	BN	Px_01068_CG13830	IPR000716 Thyroglobulin type-1 IPR011992 EF-hand domain pair	-	similar to CG13830-PA; K08136 sparc/osteonectin, cwcv and kazal-like domains proteoglycan (testican)	COW_DROME Proteoglycan Cow OS=Drosophila melanogaster GN=Cow PE=1 SV=3	A0A0N1ICR0_PAPXU Testican-2 OS=Papilio xuthus GN=RR46_00849 PE=4 SV=1
	MEbisque4	T3	TG23-AG	BN	Px_02829_unknow	-	-	-	-	A0A194Q0U3_PAPXU Uncharacterized protein OS=Papilio xuthus GN=RR46_02388 PE=4 SV=1
	MEbisque4	T3	epidermis	BN	Px_17796_CG1753	IPR001926 Tryptophan synthase beta subunit-like PLP-dependent enzyme	-	pyridoxal-5'-phosphate-dependent protein beta subunit; K01738 cysteine synthase A [EC:2.5.1.47]	CYSK2_CAEEL Bifunctional L-3-cyanoalanine synthase/cysteine synthase OS=Caenorhabditis elegans GN=cysl-2 PE=1 SV=1	A0A194PFD1_PAPXU Cysteine synthase OS=Papilio xuthus GN=RR46_15232 PE=4 SV=1
	MEbisque4	T3	epidermis	BN	Px_03514_mmd	IPR001590 Peptidase M12B, ADAM/reprolysin IPR001762 Disintegrin domain IPR006586 ADAM, cysteine-rich IPR013111 EGF-like domain, extracellular IPR024079 Metallopeptidase, catalytic domain	GO:0004222 GO:metalloendopeptidase activity GO:0006508 GO:proteolysis GO:0008237 GO:metallopeptidase activity	adam33, adam13; ADAM metallopeptidase domain 33; K08616 disintegrin and metalloproteinase domain-containing protein 33 [EC:3.4.24.-]	ADA33_MOUSE Disintegrin and metalloproteinase domain-containing protein 33 OS=Mus musculus GN=Adam33 PE=1 SV=3	A0A194Q9T7_PAPXU Disintegrin and metalloproteinase domain-containing protein 22 OS=Papilio xuthus GN=RR46_02973 PE=4 SV=1
	MEbisque4	T3	epidermis	BN	Px_06224_rab3-GEF	IPR001194 DENN domain IPR005113 uDENN domain	-	-	MADD_DROME MAP kinase-activating death domain protein OS=Drosophila melanogaster GN=Rab3-GEF PE=2 SV=2	A0A194Q8W5_PAPXU MAP kinase-activating death domain protein OS=Papilio xuthus GN=RR46_05176 PE=4 SV=1
	MEbisque4	T3	epidermis	BN	Px_07556_NELF-A	-	-	Negative elongation factor A, putative; K15179 negative elongation factor A	NELFA_MOUSE Negative elongation factor A OS=Mus musculus GN=Nelfa PE=1 SV=1	A0A194QCK8_PAPXU Negative elongation factor A OS=Papilio xuthus GN=RR46_06312 PE=4 SV=1
	MEbisque4	T3	epidermis	BN	Px_12638_CG6847	IPR000734 Triacylglycerol lipase family IPR001873 Na+ channel, amiloride-sensitive IPR013818 Lipase/vitellogenin IPR029058 Alpha/Beta hydrolase fold	GO:0005272 GO:sodium channel activity GO:0006814 GO:sodium ion transport GO:0016020 GO:membrane GO:0052689 GO:carboxylic ester hydrolase activity	exosome component 10-like; K12591 exosome complex exonuclease RRP6 [EC:3.1.13.-]	LIPP_MYOCO Pancreatic triacylglycerol lipase (Fragment) OS=Myocastor coypus GN=PNLIP PE=2 SV=1	A0A194PJK4_PAPXU Pancreatic triacylglycerol lipase OS=Papilio xuthus GN=RR46_10767 PE=3 SV=1
	MEbisque4	T3	epidermis	BN	Px_06491_GIIIspla2	IPR016090 Phospholipase A2 domain	GO:0004623 GO:phospholipase A2 activity GO:0006644 GO:phospholipid metabolic process GO:0050482 GO:arachidonic acid secretion	GG19301 gene product from transcript GG19301-RA; K01047 phospholipase A2 [EC:3.1.1.4]	PA2A2_HELSU Acidic phospholipase A2 PA4 OS=Heloderma suspectum PE=1 SV=2	A0A194Q1L2_PAPXU Phospholipase A2 isozyme PA4 OS=Papilio xuthus GN=RR46_05397 PE=3 SV=1
	MEbisque4	T3	epidermis	BN	Px_05760_unknow	IPR002350 Kazal domain	GO:0005515 GO:protein binding	hypothetical protein; K06254 agrin	DPGN_DIPMA Serine protease inhibitor dipetalogastin (Fragment) OS=Dipetalogaster maximus PE=1 SV=2	A0A194Q8R1_PAPXU Serine protease inhibitor dipetalogastin OS=Papilio xuthus GN=RR46_04774 PE=4 SV=1
	MEbisque4	T3	epidermis	BN	Px_03512_mmd	-	-	-	-	A0A194Q4A9_PAPXU Uncharacterized protein OS=Papilio xuthus GN=RR46_02971 PE=4 SV=1
	MEbisque4	T3	epidermis	BN	Px_08723_unknow	-	-	-	-	A0A194PXV9_PAPXU Uncharacterized protein OS=Papilio xuthus GN=RR46_07336 PE=4 SV=1
	MEbisque4	T3	epidermis	BN	Px_08741_unknow	-	-	-	-	A0A194PWA0_PAPXU Uncharacterized protein OS=Papilio xuthus GN=RR46_07349 PE=4 SV=1
	MEbisque4	T3	epidermis	BN	Px_13667_unknow	-	-	-	-	A0A194PSM3_PAPXU Uncharacterized protein OS=Papilio xuthus GN=RR46_11681 PE=4 SV=1
	MEbisque4	T3	TG23-AG	GN	Px_09190_CG9313	IPR001680 WD40 repeat IPR015943 WD40/YVTN repeat-like-containing domain IPR017986 WD40-repeat-containing domain	GO:0005515 GO:protein binding	AGAP008689-PA; K10409 dynein intermediate chain 1, axonemal	DYI2_HELCR Dynein intermediate chain 2, ciliary OS=Heliocidaris crassispina PE=2 SV=1	A0A194QEQ5_PAPXU Dynein intermediate chain 2, ciliary OS=Papilio xuthus GN=RR46_07721 PE=4 SV=1
	MEbisque4	T3	TG23-AG	GN	Px_13673_ct	-	-	ct; homeobox protein cut; K09313 homeobox protein cut-like	CUX1_RAT Homeobox protein cut-like 1 OS=Rattus norvegicus GN=Cux1 PE=1 SV=2	A0A194PSM8_PAPXU Homeobox protein cut-like 1 (Fragment) OS=Papilio xuthus GN=RR46_11686 PE=4 SV=1
	MEbisque4	T3	epidermis	GN	Px_02366_unknow	IPR031831 cGMP-dependent protein kinase, N-terminal coiled-coil domain	-	similar to CG10033-PA, isoform A; K07376 protein kinase, cGMP-dependent [EC:2.7.11.12]	KGP1_BOVIN cGMP-dependent protein kinase 1 OS=Bos taurus GN=PRKG1 PE=1 SV=2	A0A194QI85_PAPXU cGMP-dependent protein kinase 1 OS=Papilio xuthus GN=RR46_02028 PE=4 SV=1
	MEbisque4	T3	epidermis	GN	Px_02365_for	IPR014710 RmlC-like jelly roll fold IPR018490 Cyclic nucleotide-binding-like	-	cgmp-dependent protein kinase ; K07376 protein kinase, cGMP-dependent [EC:2.7.11.12]	KGP24_DROME cGMP-dependent protein kinase, isozyme 2 forms cD4/T1/T3A/T3B OS=Drosophila melanogaster GN=for PE=1 SV=3	A0A194QIC8_PAPXU cGMP-dependent protein kinase, isozyme 2 forms cD4/T1/T3A/T3B OS=Papilio xuthus GN=RR46_02027 PE=4 SV=1
	MEbisque4	T3	epidermis	GN	Px_10201_CG17119	IPR006603 PQ-loop repeat	-	GJ14362 gene product from transcript GJ14362-RA; K12386 cystinosin	CTNS_DROME Cystinosin homolog OS=Drosophila melanogaster GN=CG17119 PE=1 SV=2	A0A194Q7T6_PAPXU Cystinosin-like OS=Papilio xuthus GN=RR46_08620 PE=4 SV=1
	MEbisque4	T3	epidermis	GN	Px_14276_Dscam3	IPR003598 Immunoglobulin subtype 2 IPR003599 Immunoglobulin subtype IPR003961 Fibronectin type III IPR007110 Immunoglobulin-like domain IPR013098 Immunoglobulin I-set IPR013783 Immunoglobulin-like fold	GO:0005515 GO:protein binding	DSCAM; Down syndrome cell adhesion molecule; K06767 Down syndrome cell adhesion molecule	DSCL_DROME Down syndrome cell adhesion molecule-like protein Dscam2 OS=Drosophila melanogaster GN=Dscam2 PE=2 SV=3	A0A194PQH1_PAPXU Down syndrome cell adhesion molecule-like protein CG42256 OS=Papilio xuthus GN=RR46_12217 PE=4 SV=1
	MEbisque4	T3	epidermis	GN	Px_07800_unknow	IPR008197 WAP-type 'four-disulfide core' domain	GO:0005576 GO:extracellular region GO:0030414 GO:peptidase inhibitor activity	-	WAP_RAT Whey acidic protein OS=Rattus norvegicus GN=Wap PE=1 SV=2	A0A194QCV0_PAPXU Uncharacterized protein OS=Papilio xuthus GN=RR46_06524 PE=4 SV=1
	MEbisque4	T3	epidermis	GN	Px_03083_unknow	-	-	-	-	A0A194Q2W9_PAPXU Uncharacterized protein OS=Papilio xuthus GN=RR46_02597 PE=4 SV=1
	MEbisque4	T3	epidermis	GN	Px_13181_unknow	IPR031942 Domain of unknown function DUF4774	-	-	-	A0A194Q3Z8_PAPXU Uncharacterized protein OS=Papilio xuthus GN=RR46_11256 PE=4 SV=1
	MEbisque4	T3	epidermis	GN	Px_14229_unknow	-	-	-	-	A0A194PQD1_PAPXU Uncharacterized protein OS=Papilio xuthus GN=RR46_12177 PE=4 SV=1
	MEbisque4	T4	Br-SG-TG1	BN	Px_04938_if	IPR000413 Integrin alpha chain IPR013517 FG-GAP repeat IPR013519 Integrin alpha beta-propellor IPR013649 Integrin alpha-2 IPR018184 Integrin alpha chain, C-terminal cytoplasmic region, conserved site IPR032695 Integrin domain	GO:0007155 GO:cell adhesion GO:0008305 GO:integrin complex	hypothetical protein; K06584 integrin alpha 8	ITA2_DROME Integrin alpha-PS2 OS=Drosophila melanogaster GN=if PE=1 SV=2	A0A194QHJ7_PAPXU Integrin alpha-PS2 OS=Papilio xuthus GN=RR46_04098 PE=3 SV=1
	MEbisque4	T4	Br-SG-TG1	BN	Px_09655_unc-104	IPR000253 Forkhead-associated (FHA) domain IPR001752 Kinesin motor domain IPR008984 SMAD/FHA domain IPR022140 Kinesin-like KIF1-type IPR022164 Kinesin-like IPR027417 P-loop containing nucleoside triphosphate hydrolase IPR032405 Kinesin-associated	GO:0003777 GO:microtubule motor activity GO:0005515 GO:protein binding GO:0005524 GO:ATP binding GO:0007018 GO:microtubule-based movement GO:0008017 GO:microtubule binding	GG22243 gene product from transcript GG22243-RA; K10392 kinesin family member 1/13/14	KIF1A_ANOGA Kinesin-like protein unc-104 OS=Anopheles gambiae GN=unc-104 PE=3 SV=3	A0A194QBJ1_PAPXU Kinesin-like protein unc-104 OS=Papilio xuthus GN=RR46_08157 PE=3 SV=1
	MEbisque4	T4	Br-SG-TG1	BN	Px_05277_fry	IPR011989 Armadillo-like helical IPR016024 Armadillo-type fold IPR025614 Cell morphogenesis protein N-terminal	GO:0005488 GO:binding	-	FRYL_HUMAN Protein furry homolog-like OS=Homo sapiens GN=FRYL PE=1 SV=2	A0A194PNJ1_PAPXU Protein furry-like-like OS=Papilio xuthus GN=RR46_04377 PE=4 SV=1
	MEbisque4	T4	Br-SG-TG1	BN	Px_04829_unknow	-	-	-	-	A0A194QI09_PAPXU Uncharacterized protein OS=Papilio xuthus GN=RR46_04030 PE=4 SV=1
	MEbisque4	T4	Br-SG-TG1	BN	Px_02821_unknow	-	-	-	-	A0A194Q2D9_PAPXU Uncharacterized protein OS=Papilio xuthus GN=RR46_02381 PE=4 SV=1
	MEbisque4	T4	Br-SG-TG1	BN	Px_11013_Msr-110	-	-	-	-	A0A194PVG8_PAPXU Uncharacterized protein OS=Papilio xuthus GN=RR46_09293 PE=4 SV=1
	MEbisque4	T4	Br-SG-TG1	BN	Px_11041_unknow	-	-	-	-	A0A194PXC6_PAPXU Uncharacterized protein OS=Papilio xuthus GN=RR46_09321 PE=4 SV=1
	MEbisque4	T4	TG23-AG	BN	Px_11988_Adgf-A	IPR001365 Adenosine/AMP deaminase domain IPR013659 Adenosine/AMP deaminase N-terminal IPR032466 Metal-dependent hydrolase	GO:0005615 GO:extracellular space GO:0019239 GO:deaminase activity	Adgf-A; Adenosine deaminase-related growth factor A (EC:3.5.4.4); K01488 adenosine deaminase [EC:3.5.4.4]	ADA2_PONAB Adenosine deaminase 2 OS=Pongo abelii GN=ADA2 PE=2 SV=1	A0A194Q0L6_PAPXU Adenosine deaminase CECR1 OS=Papilio xuthus GN=RR46_10166 PE=4 SV=1
	MEbisque4	T4	TG23-AG	BN	Px_09070_CG3790	IPR005828 Major facilitator, sugar transporter-like IPR011701 Major facilitator superfamily IPR020846 Major facilitator superfamily domain	GO:0016021 GO:integral component of membrane GO:0022857 GO:transmembrane transporter activity GO:0055085 GO:transmembrane transport	hypothetical protein; K08202 MFS transporter, OCT family, solute carrier family 22 (organic cation transporter), member 5	OCT1_CAEEL Organic cation transporter 1 OS=Caenorhabditis elegans GN=oct-1 PE=1 SV=3	A0A194QBG8_PAPXU Organic cation transporter 1 OS=Papilio xuthus GN=RR46_07615 PE=4 SV=1
	MEbisque4	T4	epidermis	BN	Px_17357_CG8646	IPR000917 Sulfatase, N-terminal IPR017849 Alkaline phosphatase-like, alpha/beta/alpha IPR017850 Alkaline-phosphatase-like, core domain	GO:0003824 GO:catalytic activity GO:0008152 GO:metabolic process GO:0008484 GO:sulfuric ester hydrolase activity	CG8646 gene product from transcript CG8646-RB (EC:3.1.6.12); K01135 arylsulfatase B [EC:3.1.6.12]	ARSB_MOUSE Arylsulfatase B OS=Mus musculus GN=Arsb PE=1 SV=3	A0A194PE98_PAPXU Arylsulfatase B OS=Papilio xuthus GN=RR46_14857 PE=4 SV=1
	MEbisque4	T4	epidermis	BN	Px_00542_unknow	-	-	-	-	A0A0N1I420_PAPXU Uncharacterized protein OS=Papilio xuthus GN=RR46_00398 PE=4 SV=1
	MEbisque4	T4	TG23-AG	GN	Px_06685_ham	IPR007087 Zinc finger, C2H2 IPR013087 Zinc finger C2H2-type/integrase DNA-binding domain IPR015880 Zinc finger, C2H2-like	GO:0003676 GO:nucleic acid binding GO:0046872 GO:metal ion binding	similar to AML1-EVI-1 fusion protein; K04462 ecotropic virus integration site 1 protein	HAM_DROME Transcription factor hamlet OS=Drosophila melanogaster GN=ham PE=2 SV=1	A0A194PW17_PAPXU Transcription factor hamlet OS=Papilio xuthus GN=RR46_05571 PE=4 SV=1
	MEcoral2	T1	Br-SG-TG1	BN	Px_05298_cyc	IPR000014 PAS domain IPR001067 Nuclear translocator	GO:0003700 GO:transcription factor activity, sequence-specific DNA binding GO:0005634 GO:nucleus GO:0005667 GO:transcription factor complex GO:0005737 GO:cytoplasm GO:0006355 GO:regulation of transcription, DNA-templated	CYCLE; K02296 aryl hydrocarbon receptor nuclear translocator-like protein 1	BMAL2_CHICK Aryl hydrocarbon receptor nuclear translocator-like protein 2 OS=Gallus gallus GN=ARNTL2 PE=1 SV=1	A0A194PLW8_PAPXU Aryl hydrocarbon receptor nuclear translocator-like protein 2 OS=Papilio xuthus GN=RR46_04390 PE=4 SV=1
	MEcoral2	T3	epidermis	BN	Px_16294_CG31075	IPR015590 Aldehyde dehydrogenase domain IPR016161 Aldehyde/histidinol dehydrogenase IPR016162 Aldehyde dehydrogenase N-terminal domain IPR016163 Aldehyde dehydrogenase, C-terminal	GO:0008152 GO:metabolic process GO:0016491 GO:oxidoreductase activity GO:0016620 GO:oxidoreductase activity, acting on the aldehyde or oxo group of donors, NAD or NADP as acceptor GO:0055114 GO:oxidation-reduction process	similar to aldehyde dehydrogenase; K00128 aldehyde dehydrogenase (NAD+) [EC:1.2.1.3]	AL1B1_HUMAN Aldehyde dehydrogenase X, mitochondrial OS=Homo sapiens GN=ALDH1B1 PE=1 SV=3	A0A194PHE0_PAPXU Aldehyde dehydrogenase X, mitochondrial OS=Papilio xuthus GN=RR46_13948 PE=3 SV=1
	MEwhite	T1	epidermis	BN	Px_13256_CG15117	IPR006101 Glycoside hydrolase, family 2 IPR006102 Glycoside hydrolase, family 2, immunoglobulin-like beta-sandwich IPR006103 Glycoside hydrolase family 2, catalytic domain IPR006104 Glycosyl hydrolases family 2, sugar binding domain IPR008979 Galactose-binding domain-like IPR013781 Glycoside hydrolase, catalytic domain IPR013812 Glycoside hydrolase, family 2/20, immunoglobulin-like beta-sandwich …	GO:0004553 GO:hydrolase activity, hydrolyzing O-glycosyl compounds GO:0005975 GO:carbohydrate metabolic process	similar to CG15117-PA, isoform A; K01195 beta-glucuronidase [EC:3.2.1.31]	BGLR_MOUSE Beta-glucuronidase OS=Mus musculus GN=Gusb PE=1 SV=2	A0A194PRN5_PAPXU Beta-glucuronidase OS=Papilio xuthus GN=RR46_11326 PE=3 SV=1
	MEwhite	T1	Br-SG-TG1	GN	Px_07060_CG10237	IPR001071 Cellular retinaldehyde binding/alpha-tocopherol transport IPR001251 CRAL-TRIO lipid binding domain IPR011074 CRAL/TRIO, N-terminal domain	GO:0005215 GO:transporter activity GO:0005622 GO:intracellular GO:0006810 GO:transport	GF22421 gene product from transcript GF22421-RA; K01104 protein-tyrosine phosphatase [EC:3.1.3.48]	CLVS1_HUMAN Clavesin-1 OS=Homo sapiens GN=CLVS1 PE=1 SV=1	A0A194PNT8_PAPXU Clavesin-1 OS=Papilio xuthus GN=RR46_05900 PE=4 SV=1
	MEwhite	T1	Br-SG-TG1	GN	Px_01389_unknow	-	-	-	-	A0A0N0PA80_PAPXU Uncharacterized protein OS=Papilio xuthus GN=RR46_01138 PE=4 SV=1
	MEwhite	T1	Br-SG-TG1	GN	Px_01710_unknow	IPR031959 Protein of unknown function DUF4779	-	Pc22g04100; K00706 1,3-beta-glucan synthase [EC:2.4.1.34]	-	A0A0N0P9K8_PAPXU Uncharacterized protein OS=Papilio xuthus GN=RR46_01434 PE=4 SV=1
	MEwhite	T1	TG23-AG	GN	Px_11545_AlstR	IPR000276 G protein-coupled receptor, rhodopsin-like IPR000405 Galanin receptor family	GO:0004930 GO:G-protein coupled receptor activity GO:0007186 GO:G-protein coupled receptor signaling pathway GO:0016021 GO:integral component of membrane	allatostatin receptor ; K04233 allatostatin receptor	AR_BOMMO Allatostatin-A receptor OS=Bombyx mori GN=AR PE=2 SV=1	A0A194QC38_PAPXU Allatostatin-A receptor OS=Papilio xuthus GN=RR46_09758 PE=3 SV=1
	MEwhite	T1	TG23-AG	GN	Px_10741_Tre1	IPR000276 G protein-coupled receptor, rhodopsin-like	GO:0004930 GO:G-protein coupled receptor activity GO:0007186 GO:G-protein coupled receptor signaling pathway GO:0016021 GO:integral component of membrane	similar to Mel 1a melatonin receptor; K04285 melatonin receptor 1A	GUTR1_DROME Protein trapped in endoderm-1 OS=Drosophila melanogaster GN=Tre1 PE=1 SV=1	A0A194PUS2_PAPXU Protein trapped in endoderm-1 OS=Papilio xuthus GN=RR46_09063 PE=3 SV=1
	MEwhite	T1	TG23-AG	GN	Px_06915_CG10175	IPR002018 Carboxylesterase, type B IPR029058 Alpha/Beta hydrolase fold	-	AGAP005834-PA; K01063 juvenile-hormone esterase [EC:3.1.1.59]	ESTF_MYZPE Esterase FE4 OS=Myzus persicae PE=1 SV=1	A0A194PP48_PAPXU Carboxylic ester hydrolase OS=Papilio xuthus GN=RR46_05771 PE=3 SV=1
	MEwhite	T1	TG23-AG	GN	Px_10668_Cg25C	IPR000885 Fibrillar collagen, C-terminal IPR001791 Laminin G domain IPR008160 Collagen triple helix repeat IPR013320 Concanavalin A-like lectin/glucanase domain	GO:0005201 GO:extracellular matrix structural constituent	collagen alpha-1(XI) chain-like; K06236 collagen, type I/II/III/V/XI, alpha	COBA1_RAT Collagen alpha-1(XI) chain OS=Rattus norvegicus GN=Col11a1 PE=1 SV=2	A0A194PS19_PAPXU Collagen alpha-2(XI) chain OS=Papilio xuthus GN=RR46_09003 PE=4 SV=1
	MEwhite	T1	TG23-AG	GN	Px_07290_phm	IPR001128 Cytochrome P450 IPR002401 Cytochrome P450, E-class, group I	GO:0005506 GO:iron ion binding GO:0016705 GO:oxidoreductase activity, acting on paired donors, with incorporation or reduction of molecular oxygen GO:0020037 GO:heme binding GO:0055114 GO:oxidation-reduction process	CYP306A1, NV19009; cytochrome P450 306A1; K10720 CYP306A1; ecdysteroid 25-hydroxylase	CP306_DROME Cytochrome P450 306a1 OS=Drosophila melanogaster GN=phm PE=1 SV=1	A0A194Q8R4_PAPXU Cytochrome P450 306a1 OS=Papilio xuthus GN=RR46_06080 PE=4 SV=1
	MEwhite	T1	TG23-AG	GN	Px_14523_CG3829	IPR002159 CD36 family	GO:0016020 GO:membrane	SCARB2, MGC140207; scavenger receptor class B, member 2; K12384 lysosome membrane protein 2	SCRB2_RAT Lysosome membrane protein 2 OS=Rattus norvegicus GN=Scarb2 PE=1 SV=2	A0A194PSW7_PAPXU Lysosome membrane protein 2 OS=Papilio xuthus GN=RR46_12437 PE=3 SV=1
	MEwhite	T1	TG23-AG	GN	Px_07177_Duox	IPR000778 Cytochrome b245, heavy chain IPR013112 FAD-binding 8 IPR013121 Ferric reductase, NAD binding domain IPR013130 Ferric reductase transmembrane component-like domain IPR017938 Riboflavin synthase-like beta-barrel	GO:0016020 GO:membrane GO:0016491 GO:oxidoreductase activity GO:0055114 GO:oxidation-reduction process	similar to NADPH oxidase 3; K08008 NADPH oxidase	NOX4_HUMAN NADPH oxidase 4 OS=Homo sapiens GN=NOX4 PE=1 SV=2	A0A194Q8I0_PAPXU NADPH oxidase 4 OS=Papilio xuthus GN=RR46_06000 PE=4 SV=1
	MEwhite	T1	TG23-AG	GN	Px_05951_CG6431	IPR000734 Triacylglycerol lipase family IPR013818 Lipase/vitellogenin IPR029058 Alpha/Beta hydrolase fold	GO:0052689 GO:carboxylic ester hydrolase activity	CG4582 gene product from transcript CG4582-RA (EC:3.1.1.34); K01059 lipoprotein lipase [EC:3.1.1.34]	PLA1A_DANRE Phospholipase A1 member A OS=Danio rerio GN=pla1a PE=2 SV=1	A0A194Q079_PAPXU Phospholipase A1 member A OS=Papilio xuthus GN=RR46_04945 PE=3 SV=1
	MEwhite	T1	TG23-AG	GN	Px_10229_spz5	IPR029034 Cystine-knot cytokine IPR032104 Spaetzle	-	-	SPZ5_DROME Protein spaetzle 5 OS=Drosophila melanogaster GN=spz5 PE=1 SV=1	A0A194Q9D9_PAPXU Protein spaetzle OS=Papilio xuthus GN=RR46_08647 PE=4 SV=1
	MEwhite	T1	TG23-AG	GN	Px_05811_CG5080	-	-	-	-	A0A194Q2S4_PAPXU Uncharacterized protein OS=Papilio xuthus GN=RR46_04820 PE=4 SV=1
	MEwhite	T1	TG23-AG	GN	Px_15020_Osi20	IPR012464 Protein of unknown function DUF1676	-	-	-	A0A194PK63_PAPXU Uncharacterized protein OS=Papilio xuthus GN=RR46_12877 PE=4 SV=1
	MEwhite	T1	TG23-AG	GN	Px_16658_unknow	IPR031761 Folded gastrulation, N-terminal domain	-	-	-	A0A194PPI2_PAPXU Uncharacterized protein OS=Papilio xuthus GN=RR46_14266 PE=4 SV=1
	MEwhite	T1	epidermis	GN	Px_01837_CG15544	-	-	-	VELB_SCHCM Velvet complex subunit B OS=Schizophyllum commune (strain H4-8 / FGSC 9210) GN=velB PE=2 SV=1	A0A0N1IDM1_PAPXU Uncharacterized protein OS=Papilio xuthus GN=RR46_01551 PE=4 SV=1
	MEwhite	T1	epidermis	GN	Px_05110_Osi18	IPR012464 Protein of unknown function DUF1676	-	-	-	A0A194QJJ3_PAPXU Uncharacterized protein OS=Papilio xuthus GN=RR46_04233 PE=4 SV=1
	MEwhite	T1	epidermis	GN	Px_15019_Osi19	IPR012464 Protein of unknown function DUF1676	-	-	-	A0A194PJV3_PAPXU Uncharacterized protein OS=Papilio xuthus GN=RR46_12876 PE=4 SV=1
	MEwhite	T1	epidermis	GN	Px_16241_CG15887	-	-	-	-	A0A194PI01_PAPXU Uncharacterized protein OS=Papilio xuthus GN=RR46_13899 PE=4 SV=1
	MEwhite	T1	epidermis	GN	Px_16006_CG15335	IPR001507 Zona pellucida domain	-	-	-	A0A194PMW5_PAPXU Uncharacterized protein OS=Papilio xuthus GN=RR46_13686 PE=4 SV=1
	MEwhite	T4	epidermis	BN	Px_07289_Cyp18a1	IPR001128 Cytochrome P450 IPR002401 Cytochrome P450, E-class, group I	GO:0005506 GO:iron ion binding GO:0016705 GO:oxidoreductase activity, acting on paired donors, with incorporation or reduction of molecular oxygen GO:0020037 GO:heme binding GO:0055114 GO:oxidation-reduction process	GF22398 gene product from transcript GF22398-RA; K14985 cytochrome P450, family 18, subfamily A, polypeptide 1 (26-hydroxylase) [EC:1.14.-.-]	CP18A_DROME Cytochrome P450 18a1 OS=Drosophila melanogaster GN=Cyp18a1 PE=2 SV=2	A0A194Q8D1_PAPXU Cytochrome P450 18a1 OS=Papilio xuthus GN=RR46_06079 PE=3 SV=1
	MEyellowgreen	T1	Br-SG-TG1	BN	Px_00150_Jheh3	IPR000639 Epoxide hydrolase-like IPR010497 Epoxide hydrolase, N-terminal IPR029058 Alpha/Beta hydrolase fold	GO:0003824 GO:catalytic activity	AGAP008684-PA; K10719 juvenile hormone epoxide hydrolase	HYEP_BOMMO Juvenile hormone epoxide hydrolase OS=Bombyx mori GN=JHEH PE=1 SV=1	A0A0N1PI13_PAPXU Juvenile hormone epoxide hydrolase OS=Papilio xuthus GN=RR46_00065 PE=4 SV=1
	MEyellowgreen	T1	Br-SG-TG1	BN	Px_08677_CG6723	IPR001734 Sodium/solute symporter	GO:0005215 GO:transporter activity GO:0006810 GO:transport GO:0016020 GO:membrane GO:0055085 GO:transmembrane transport	sodium/solute symporter, putative; K14388 solute carrier family 5 (sodium-coupled monocarboxylate transporter), member 8/12	SC5A8_HUMAN Sodium-coupled monocarboxylate transporter 1 OS=Homo sapiens GN=SLC5A8 PE=1 SV=2	A0A194PX11_PAPXU Sodium-coupled monocarboxylate transporter 1 OS=Papilio xuthus GN=RR46_07300 PE=3 SV=1
	MEyellowgreen	T1	TG23-AG	BN	Px_11987_Adgf-A	IPR001365 Adenosine/AMP deaminase domain IPR013659 Adenosine/AMP deaminase N-terminal IPR032466 Metal-dependent hydrolase	GO:0005615 GO:extracellular space GO:0019239 GO:deaminase activity	Adgf-A; Adenosine deaminase-related growth factor A (EC:3.5.4.4); K01488 adenosine deaminase [EC:3.5.4.4]	ADA2_HUMAN Adenosine deaminase 2 OS=Homo sapiens GN=ADA2 PE=1 SV=2	A0A194PZU2_PAPXU Adenosine deaminase CECR1 OS=Papilio xuthus GN=RR46_10165 PE=4 SV=1
	MEyellowgreen	T1	epidermis	BN	Px_11989_Adgf-A	IPR001365 Adenosine/AMP deaminase domain IPR013659 Adenosine/AMP deaminase N-terminal IPR032466 Metal-dependent hydrolase	GO:0005615 GO:extracellular space GO:0019239 GO:deaminase activity	Adgf-A; Adenosine deaminase-related growth factor A (EC:3.5.4.4); K01488 adenosine deaminase [EC:3.5.4.4]	ADA2_DANRE Adenosine deaminase 2-A OS=Danio rerio GN=ada2a PE=2 SV=2	A0A194Q1I1_PAPXU Adenosine deaminase CECR1 OS=Papilio xuthus GN=RR46_10167 PE=4 SV=1
	MEyellowgreen	T1	epidermis	BN	Px_16677_FucTA	IPR001503 Glycosyl transferase family 10 IPR031481 Fucosyltransferase, N-terminal	GO:0006486 GO:protein glycosylation GO:0008417 GO:fucosyltransferase activity GO:0016020 GO:membrane	similar to Alpha-(1,3)-fucosyltransferase C (Galactoside 3-L-fucosyltransferase); K14464 alpha-1,3-fucosyltransferase [EC:2.4.1.-]	FUCTC_DROME Alpha-(1,3)-fucosyltransferase C OS=Drosophila melanogaster GN=FucTC PE=2 SV=4	A0A194PIC2_PAPXU Alpha-(1,3)-fucosyltransferase C OS=Papilio xuthus GN=RR46_14283 PE=3 SV=1
	MEyellowgreen	T1	epidermis	BN	Px_08123_CG6414	IPR002018 Carboxylesterase, type B IPR029058 Alpha/Beta hydrolase fold	-	Tcjhe; juvenile hormone esterase; K01063 juvenile-hormone esterase [EC:3.1.1.59]	EST6_APIME Venom carboxylesterase-6 OS=Apis mellifera PE=2 SV=1	A0A194PSX3_PAPXU Carboxylic ester hydrolase OS=Papilio xuthus GN=RR46_06797 PE=3 SV=1
	MEyellowgreen	T1	epidermis	BN	Px_01108_Hex-A	IPR022672 Hexokinase, N-terminal IPR022673 Hexokinase, C-terminal	GO:0005524 GO:ATP binding GO:0005975 GO:carbohydrate metabolic process GO:0016773 GO:phosphotransferase activity, alcohol group as acceptor	hexokinase, putative (EC:2.7.1.1); K00844 hexokinase [EC:2.7.1.1]	HXK2_DROME Hexokinase type 2 OS=Drosophila melanogaster GN=Hex-t2 PE=2 SV=4	A0A0N0P9H4_PAPXU Phosphotransferase OS=Papilio xuthus GN=RR46_00879 PE=3 SV=1
	MEyellowgreen	T1	epidermis	BN	Px_17664_ia2	IPR000242 PTP type protein phosphatase IPR003595 Protein-tyrosine phosphatase, catalytic IPR021613 Protein-tyrosine phosphatase receptor IA-2 ectodomain IPR029021 Protein-tyrosine phosphatase-like	GO:0004725 GO:protein tyrosine phosphatase activity GO:0006470 GO:protein dephosphorylation	similar to CG31795-PA, isoform A; K07817 protein tyrosine phosphatase, receptor type, N [EC:3.1.3.48]	PTPR2_RAT Receptor-type tyrosine-protein phosphatase N2 OS=Rattus norvegicus GN=Ptprn2 PE=1 SV=1	A0A194PF14_PAPXU Receptor-type tyrosine-protein phosphatase N2 OS=Papilio xuthus GN=RR46_15117 PE=4 SV=1
	MEyellowgreen	T1	epidermis	BN	Px_05836_Reck	-	-	-	RECK_MOUSE Reversion-inducing cysteine-rich protein with Kazal motifs OS=Mus musculus GN=Reck PE=1 SV=2	A0A194Q8X7_PAPXU Reversion-inducing cysteine-rich protein with Kazal motifs (Fragment) OS=Papilio xuthus GN=RR46_04844 PE=4 SV=1
	MEyellowgreen	T1	epidermis	BN	Px_16199_unknow	IPR026767 Transmembrane protein 151	-	-	T151B_HUMAN Transmembrane protein 151B OS=Homo sapiens GN=TMEM151B PE=2 SV=2	A0A194PHW3_PAPXU Transmembrane protein 151B OS=Papilio xuthus GN=RR46_13859 PE=4 SV=1
	MEyellowgreen	T1	epidermis	BN	Px_01851_sev	IPR000033 LDLR class B repeat IPR000719 Protein kinase domain IPR001245 Serine-threonine/tyrosine-protein kinase catalytic domain IPR003961 Fibronectin type III IPR011009 Protein kinase-like domain IPR011042 Six-bladed beta-propeller, TolB-like IPR013783 Immunoglobulin-like fold IPR020635 Tyrosine-protein kinase, catalytic domain	GO:0004672 GO:protein kinase activity GO:0004713 GO:protein tyrosine kinase activity GO:0005515 GO:protein binding GO:0005524 GO:ATP binding GO:0006468 GO:protein phosphorylation	tyrosine-protein kinase, putative (EC:2.7.10.1); K05088 proto-oncogene tyrosine-protein kinase ROS [EC:2.7.10.1]	ROS1_CHICK Proto-oncogene tyrosine-protein kinase ROS OS=Gallus gallus GN=ROS1 PE=1 SV=3	A0A0N1IDM7_PAPXU Tyrosine-protein kinase receptor OS=Papilio xuthus GN=RR46_01564 PE=3 SV=1
	MEyellowgreen	T1	epidermis	BN	Px_01302_unknow	-	-	-	-	A0A0N1IDR3_PAPXU Uncharacterized protein OS=Papilio xuthus GN=RR46_01052 PE=4 SV=1
	MEyellowgreen	T1	epidermis	BN	Px_04211_unknow	-	-	-	-	A0A194QDA6_PAPXU Uncharacterized protein OS=Papilio xuthus GN=RR46_03508 PE=4 SV=1
	MEyellowgreen	T1	epidermis	BN	Px_08460_unknow	-	-	-	-	A0A194Q683_PAPXU Uncharacterized protein OS=Papilio xuthus GN=RR46_07105 PE=4 SV=1
	MEyellowgreen	T1	epidermis	BN	Px_02398_zfh1	IPR001356 Homeobox domain IPR009057 Homeodomain-like IPR013087 Zinc finger C2H2-type/integrase DNA-binding domain IPR015880 Zinc finger, C2H2-like	GO:0003676 GO:nucleic acid binding GO:0003677 GO:DNA binding	zinc finger protein, putative; K09299 zinc finger homeobox protein 1	ZFH1_DROME Zinc finger protein 1 OS=Drosophila melanogaster GN=zfh1 PE=1 SV=2	A0A194QIT1_PAPXU Zinc finger protein 1 OS=Papilio xuthus GN=RR46_02058 PE=4 SV=1
	MEyellowgreen	T1	Br-SG-TG1	GN	Px_05031_unknow	IPR010562 Haemolymph juvenile hormone binding	-	-	-	A0A194QNI7_PAPXU Uncharacterized protein OS=Papilio xuthus GN=RR46_04167 PE=4 SV=1
	MEyellowgreen	T1	Br-SG-TG1	GN	Px_12573_CG32032	-	-	-	-	A0A194PJF1_PAPXU Uncharacterized protein OS=Papilio xuthus GN=RR46_10712 PE=4 SV=1
	MEyellowgreen	T1	TG23-AG	GN	Px_11991_CG13430	IPR001254 Serine proteases, trypsin domain IPR001314 Peptidase S1A, chymotrypsin family IPR001623 DnaJ domain IPR009003 Peptidase S1, PA clan IPR009073 Co-chaperone HscB, C-terminal oligomerisation domain	GO:0004252 GO:serine-type endopeptidase activity GO:0006508 GO:proteolysis GO:0051259 GO:protein oligomerization	HSCB; HscB iron-sulfur cluster co-chaperone homolog (E. coli); K04082 molecular chaperone HscB	TRYP_CHOFU Trypsin CFT-1 OS=Choristoneura fumiferana PE=1 SV=1	A0A194PZV2_PAPXU Trypsin CFT-1 OS=Papilio xuthus GN=RR46_10169 PE=3 SV=1
	MEyellowgreen	T1	TG23-AG	GN	Px_02494_unknow	-	-	-	-	A0A194QIW9_PAPXU Uncharacterized protein OS=Papilio xuthus GN=RR46_02119 PE=4 SV=1
	MEyellowgreen	T1	TG23-AG	GN	Px_02338_CG31344	IPR018713 Domain of unknown function DUF2236	-	-	-	A0A194QIA3_PAPXU Uncharacterized protein OS=Papilio xuthus GN=RR46_02002 PE=4 SV=1
	MEyellowgreen	T1	TG23-AG	GN	Px_02493_Pvf3	IPR000072 PDGF/VEGF domain IPR029034 Cystine-knot cytokine	GO:0008083 GO:growth factor activity GO:0016020 GO:membrane	placenta growth factor, putative; K05448 vascular endothelial growth factor A/B, PGF	VEGFC_HUMAN Vascular endothelial growth factor C OS=Homo sapiens GN=VEGFC PE=1 SV=1	A0A194QJ11_PAPXU Vascular endothelial growth factor C OS=Papilio xuthus GN=RR46_02118 PE=3 SV=1
	MEyellowgreen	T1	epidermis	GN	Px_17820_axo	IPR000742 EGF-like domain IPR001791 Laminin G domain IPR013320 Concanavalin A-like lectin/glucanase domain	GO:0005515 GO:protein binding	Cntnap2, 5430425M22Rik, Caspr2, mKIAA0868; contactin associated protein-like 2; K07380 contactin associated protein-like 2	CNTP5_CANLF Contactin-associated protein-like 5 OS=Canis lupus familiaris GN=CNTNAP5 PE=2 SV=1	A0A194PEG9_PAPXU Contactin-associated protein-like 5 OS=Papilio xuthus GN=RR46_15255 PE=4 SV=1
	MEyellowgreen	T1	epidermis	GN	Px_12362_CG6696	IPR001506 Peptidase M12A IPR006026 Peptidase, metallopeptidase IPR024079 Metallopeptidase, catalytic domain	GO:0004222 GO:metalloendopeptidase activity GO:0006508 GO:proteolysis GO:0008237 GO:metallopeptidase activity GO:0008270 GO:zinc ion binding	nas-7; Nematode AStacin protease family member (nas-7); K08076 astacin [EC:3.4.24.21]	SEMP1_DROME Seminal metalloprotease 1 OS=Drosophila melanogaster GN=Semp1 PE=1 SV=1	A0A194PQ49_PAPXU Metalloendopeptidase (Fragment) OS=Papilio xuthus GN=RR46_10520 PE=3 SV=1
	MEyellowgreen	T1	epidermis	GN	Px_05419_Cyp12a5	IPR001128 Cytochrome P450 IPR002401 Cytochrome P450, E-class, group I	GO:0005506 GO:iron ion binding GO:0016705 GO:oxidoreductase activity, acting on paired donors, with incorporation or reduction of molecular oxygen GO:0020037 GO:heme binding GO:0055114 GO:oxidation-reduction process	cytochrome P450 ; K15004 cytochrome P450, family 12 [EC:1.14.-.-]	C12A5_DROME Probable cytochrome P450 12a5, mitochondrial OS=Drosophila melanogaster GN=Cyp12a5 PE=2 SV=1	A0A194PNU6_PAPXU Putative cytochrome P450 12a5, mitochondrial (Fragment) OS=Papilio xuthus GN=RR46_04487 PE=3 SV=1
	MEyellowgreen	T1	epidermis	GN	Px_07297_CG6294	IPR021917 Uncharacterised protein family, zinc metallopeptidase-like	-	hypothetical protein (EC:3.4.24.-); K01417 [EC:3.4.24.-]	YIK8_YEAST Putative zinc metalloproteinase YIL108W OS=Saccharomyces cerevisiae (strain ATCC 204508 / S288c) GN=YIL108W PE=1 SV=1	A0A194Q8D5_PAPXU Putative zinc metalloproteinase YIL108W OS=Papilio xuthus GN=RR46_06084 PE=4 SV=1
	MEyellowgreen	T1	epidermis	GN	Px_04402_stai	IPR000956 Stathmin family	GO:0031110 GO:regulation of microtubule polymerization or depolymerization	stai; stathmin; K04381 stathmin	STMN4_RAT Stathmin-4 OS=Rattus norvegicus GN=Stmn4 PE=1 SV=1	A0A194PYT7_PAPXU Stathmin-4 OS=Papilio xuthus GN=RR46_03654 PE=4 SV=1
	MEyellowgreen	T1	epidermis	GN	Px_13129_unknow	-	-	-	-	A0A194PXM1_PAPXU Uncharacterized protein OS=Papilio xuthus GN=RR46_11212 PE=4 SV=1
	MEyellowgreen	T1	epidermis	GN	Px_14883_CG12009	IPR002557 Chitin binding domain	GO:0005576 GO:extracellular region GO:0006030 GO:chitin metabolic process GO:0008061 GO:chitin binding	-	-	A0A194PTS8_PAPXU Uncharacterized protein OS=Papilio xuthus GN=RR46_12752 PE=4 SV=1
	MEyellowgreen	T1	epidermis	GN	Px_15867_Zip3	IPR003689 Zinc/iron permease	GO:0016020 GO:membrane GO:0030001 GO:metal ion transport GO:0046873 GO:metal ion transmembrane transporter activity GO:0055085 GO:transmembrane transport	NV10551; similar to zinc/iron transporter; K14709 solute carrier family 39 (zinc transporter), member 1/2/3	-	A0A194PGA8_PAPXU Uncharacterized protein OS=Papilio xuthus GN=RR46_13558 PE=4 SV=1
	MEyellowgreen	T1	epidermis	GN	Px_17757_CG31248	IPR016181 Acyl-CoA N-acyltransferase	-	-	-	A0A194PKS3_PAPXU Uncharacterized protein OS=Papilio xuthus GN=RR46_15204 PE=4 SV=1
	MEyellowgreen	T1	epidermis	GN	Px_04742_Vps13	IPR031645 Vacuolar protein sorting-associated protein 13, C-terminal	-	-	VPS13_DROME Vacuolar protein sorting-associated protein 13 OS=Drosophila melanogaster GN=Vps13 PE=1 SV=2	A0A194QHY9_PAPXU Vacuolar protein sorting-associated protein 13A OS=Papilio xuthus GN=RR46_03964 PE=4 SV=1
	MEyellowgreen	T1	epidermis	GN	Px_15868_ZIP1	IPR003689 Zinc/iron permease	GO:0016020 GO:membrane GO:0030001 GO:metal ion transport GO:0046873 GO:metal ion transmembrane transporter activity GO:0055085 GO:transmembrane transport	similar to CG6898-PA; K14709 solute carrier family 39 (zinc transporter), member 1/2/3	S39A1_DANRE Zinc transporter ZIP1 OS=Danio rerio GN=slc39a1 PE=2 SV=1	A0A194PH15_PAPXU Zinc transporter ZIP1 OS=Papilio xuthus GN=RR46_13559 PE=4 SV=1
	MEyellowgreen	T2	epidermis	BN	Px_01515_Caps	IPR001849 Pleckstrin homology domain IPR010439 Calcium-dependent secretion activator domain IPR011993 PH domain-like	-	-	CAPS_DROME Calcium-dependent secretion activator OS=Drosophila melanogaster GN=Cadps PE=1 SV=3	A0A0N0PA63_PAPXU Calcium-dependent secretion activator OS=Papilio xuthus GN=RR46_01258 PE=4 SV=1
	MEyellowgreen	T2	epidermis	BN	Px_16392_CG13384	IPR013057 Amino acid transporter, transmembrane domain	-	similar to CG13384-PC, isoform C; K14209 solute carrier family 36 (proton-coupled amino acid transporter)	S36A4_XENLA Proton-coupled amino acid transporter 4 OS=Xenopus laevis GN=slc36a4 PE=2 SV=1	A0A194PHM5_PAPXU Proton-coupled amino acid transporter 4 OS=Papilio xuthus GN=RR46_14038 PE=4 SV=1
	MEyellowgreen	T2	epidermis	BN	Px_03685_fas	IPR007110 Immunoglobulin-like domain IPR013783 Immunoglobulin-like fold	GO:0005515 GO:protein binding	-	-	A0A194Q6S9_PAPXU Uncharacterized protein OS=Papilio xuthus GN=RR46_03114 PE=4 SV=1
	MEyellowgreen	T2	epidermis	BN	Px_11981_bi	-	-	-	-	A0A194PZT7_PAPXU Uncharacterized protein OS=Papilio xuthus GN=RR46_10160 PE=4 SV=1
	MEyellowgreen	T2	Br-SG-TG1	GN	Px_12693_CG14661	IPR010562 Haemolymph juvenile hormone binding	-	GTP-binding nuclear protein RAN1, putative; K07936 GTP-binding nuclear protein Ran	CCCP_DROME Circadian clock-controlled protein OS=Drosophila melanogaster GN=anon-3B1.2 PE=2 SV=2	A0A194PJR0_PAPXU Circadian clock-controlled protein OS=Papilio xuthus GN=RR46_10817 PE=4 SV=1
	MEyellowgreen	T2	Br-SG-TG1	GN	Px_05617_mid	IPR001699 Transcription factor, T-box	GO:0003700 GO:transcription factor activity, sequence-specific DNA binding GO:0005634 GO:nucleus GO:0006355 GO:regulation of transcription, DNA-templated	similar to T-box 20 isoform a; K10185 T-box protein 20	TBX20_XENLA T-box transcription factor TBX20 OS=Xenopus laevis GN=tbx20 PE=2 SV=1	A0A194PZD3_PAPXU T-box transcription factor TBX20 OS=Papilio xuthus GN=RR46_04654 PE=4 SV=1
	MEyellowgreen	T3	Br-SG-TG1	BN	Px_08090_unknow	-	-	-	-	A0A194PRF8_PAPXU Uncharacterized protein OS=Papilio xuthus GN=RR46_06770 PE=4 SV=1
	MEyellowgreen	T3	Br-SG-TG1	BN	Px_08092_Hk	IPR023210 NADP-dependent oxidoreductase domain	-	hypothetical protein; K04883 potassium voltage-gated channel Shaker-related subfamily A, beta member 2	KCAB2_BOVIN Voltage-gated potassium channel subunit beta-2 OS=Bos taurus GN=KCNAB2 PE=1 SV=1	A0A194PSU2_PAPXU Voltage-gated potassium channel subunit beta-3 OS=Papilio xuthus GN=RR46_06772 PE=4 SV=1
	MEyellowgreen	T3	epidermis	BN	Px_04377_nrv3	IPR000402 Sodium/potassium-transporting ATPase subunit beta	GO:0005890 GO:sodium:potassium-exchanging ATPase complex GO:0006813 GO:potassium ion transport GO:0006814 GO:sodium ion transport	sodium/potassium-transporting ATPase subunit beta-2-like; K01540 sodium/potassium-transporting ATPase subunit beta	ATPB2_DROME Sodium/potassium-transporting ATPase subunit beta-2 OS=Drosophila melanogaster GN=nrv2 PE=1 SV=2	A0A194PYR3_PAPXU Sodium/potassium-transporting ATPase subunit beta-2 OS=Papilio xuthus GN=RR46_03629 PE=4 SV=1
	MEyellowgreen	T3	epidermis	BN	Px_05939_beat-Ia	IPR003599 Immunoglobulin subtype IPR007110 Immunoglobulin-like domain IPR013783 Immunoglobulin-like fold	GO:0005515 GO:protein binding	hypothetical protein LOC412835; K14313 nuclear pore complex protein Nup53	-	A0A194PVM1_PAPXU Uncharacterized protein OS=Papilio xuthus GN=RR46_04934 PE=4 SV=1
	MEyellowgreen	T3	epidermis	BN	Px_07922_unknow	IPR002209 Fibroblast growth factor family IPR008996 Cytokine, IL-1-like	GO:0008083 GO:growth factor activity	-	-	A0A194PMF2_PAPXU Uncharacterized protein OS=Papilio xuthus GN=RR46_06619 PE=4 SV=1
	MEyellowgreen	T3	TG23-AG	GN	Px_00206_ND75	IPR006656 Molybdopterin oxidoreductase IPR019574 NADH:ubiquinone oxidoreductase, subunit G, iron-sulphur binding	GO:0016491 GO:oxidoreductase activity GO:0055114 GO:oxidation-reduction process	similar to NADH-ubiquinone oxidoreductase; K03934 NADH dehydrogenase (ubiquinone) Fe-S protein 1 [EC:1.6.5.3 1.6.99.3]	NDUS1_DROME NADH-ubiquinone oxidoreductase 75 kDa subunit, mitochondrial OS=Drosophila melanogaster GN=ND-75 PE=2 SV=3	A0A0N1PDX3_PAPXU NADH-ubiquinone oxidoreductase 75 kDa subunit, mitochondrial OS=Papilio xuthus GN=RR46_00103 PE=4 SV=1
	MEyellowgreen	T3	TG23-AG	GN	Px_13841_KCNQ	IPR003937 Potassium channel, voltage dependent, KCNQ IPR005821 Ion transport domain IPR028325 Voltage-gated potassium channel	GO:0005216 GO:ion channel activity GO:0005249 GO:voltage-gated potassium channel activity GO:0006811 GO:ion transport GO:0006813 GO:potassium ion transport GO:0008076 GO:voltage-gated potassium channel complex GO:0016020 GO:membrane GO:0055085 GO:transmembrane transport	AGAP006347-PA; K05324 potassium voltage-gated channel KQT-like subfamily, invertebrate	KCNQ5_HUMAN Potassium voltage-gated channel subfamily KQT member 5 OS=Homo sapiens GN=KCNQ5 PE=1 SV=3	A0A194PQ19_PAPXU Potassium voltage-gated channel subfamily KQT member 5 OS=Papilio xuthus GN=RR46_11838 PE=3 SV=1
	MEyellowgreen	T3	TG23-AG	GN	Px_13842_KCNQ	IPR013821 Potassium channel, voltage dependent, KCNQ, C-terminal	-	AGAP006347-PA; K05324 potassium voltage-gated channel KQT-like subfamily, invertebrate	KCNQ5_HUMAN Potassium voltage-gated channel subfamily KQT member 5 OS=Homo sapiens GN=KCNQ5 PE=1 SV=3	A0A194PUM0_PAPXU Potassium voltage-gated channel subfamily KQT member 5 OS=Papilio xuthus GN=RR46_11839 PE=4 SV=1
	MEyellowgreen	T3	TG23-AG	GN	Px_17490_TwdlE	IPR004145 Domain of unknown function DUF243	-	-	-	A0A194PFJ3_PAPXU Uncharacterized protein OS=Papilio xuthus GN=RR46_14973 PE=4 SV=1
	MEyellowgreen	T3	epidermis	GN	Px_07798_CG40470	IPR014782 Peptidase M1, membrane alanine aminopeptidase, N-terminal IPR024571 ERAP1-like C-terminal domain	GO:0008237 GO:metallopeptidase activity GO:0008270 GO:zinc ion binding	Aminopeptidase N precursor, putative (EC:3.4.11.2); K11140 aminopeptidase N [EC:3.4.11.2]	ERAP2_HUMAN Endoplasmic reticulum aminopeptidase 2 OS=Homo sapiens GN=ERAP2 PE=1 SV=2	A0A194QIT7_PAPXU Endoplasmic reticulum aminopeptidase 2 OS=Papilio xuthus GN=RR46_06522 PE=4 SV=1
	MEyellowgreen	T3	epidermis	GN	Px_12589_Sulf1	IPR000917 Sulfatase, N-terminal IPR017849 Alkaline phosphatase-like, alpha/beta/alpha IPR017850 Alkaline-phosphatase-like, core domain	GO:0003824 GO:catalytic activity GO:0008152 GO:metabolic process GO:0008484 GO:sulfuric ester hydrolase activity	sulfatase-1, sulf-1, putative (EC:3.1.6.14); K14607 extracellular sulfatase Sulf [EC:3.1.6.-]	SULF1_DROME Extracellular sulfatase SULF-1 homolog OS=Drosophila melanogaster GN=Sulf1 PE=1 SV=1	A0A194PQQ8_PAPXU Extracellular sulfatase SULF-1-like OS=Papilio xuthus GN=RR46_10725 PE=4 SV=1
	MEyellowgreen	T3	epidermis	GN	Px_14224_Klp10A	-	-	hypothetical protein ; K10393 kinesin family member 2/24	KI10A_DROME Kinesin-like protein Klp10A OS=Drosophila melanogaster GN=Klp10A PE=1 SV=1	A0A194PQZ5_PAPXU Kinesin-like protein Klp10A OS=Papilio xuthus GN=RR46_12173 PE=4 SV=1
	MEyellowgreen	T3	epidermis	GN	Px_17864_CG31663	IPR020846 Major facilitator superfamily domain IPR024989 Major facilitator superfamily associated domain	-	hypothetical protein LOC100179677; K10316 F-box protein 41	MFSD6_HUMAN Major facilitator superfamily domain-containing protein 6 OS=Homo sapiens GN=MFSD6 PE=1 SV=2	A0A194PET8_PAPXU Major facilitator superfamily domain-containing protein 6 OS=Papilio xuthus GN=RR46_15296 PE=4 SV=1
	MEyellowgreen	T3	epidermis	GN	Px_07887_CG8654	IPR005828 Major facilitator, sugar transporter-like IPR020846 Major facilitator superfamily domain	GO:0016021 GO:integral component of membrane GO:0022857 GO:transmembrane transporter activity GO:0055085 GO:transmembrane transport	WD repeat and HMG-box DNA-binding protein 1-like; K11274 chromosome transmission fidelity protein 4	ORCT_DROME Organic cation transporter protein OS=Drosophila melanogaster GN=Orct PE=1 SV=1	A0A194PMC3_PAPXU Organic cation transporter protein OS=Papilio xuthus GN=RR46_06589 PE=4 SV=1
	MEyellowgreen	T3	epidermis	GN	Px_09185_Ih	IPR013621 Ion transport N-terminal	-	Ih; I[[h]] channel; K08282 non-specific serine/threonine protein kinase [EC:2.7.11.1]	HCN1_MOUSE Potassium/sodium hyperpolarization-activated cyclic nucleotide-gated channel 1 OS=Mus musculus GN=Hcn1 PE=1 SV=1	A0A194QEW2_PAPXU Potassium/sodium hyperpolarization-activated cyclic nucleotide-gated channel 1 OS=Papilio xuthus GN=RR46_07718 PE=4 SV=1
	MEyellowgreen	T3	epidermis	GN	Px_09184_Ih	IPR005821 Ion transport domain	GO:0005216 GO:ion channel activity GO:0006811 GO:ion transport GO:0016020 GO:membrane GO:0055085 GO:transmembrane transport	Ih; I[[h]] channel; K08282 non-specific serine/threonine protein kinase [EC:2.7.11.1]	HCN2_HUMAN Potassium/sodium hyperpolarization-activated cyclic nucleotide-gated channel 2 OS=Homo sapiens GN=HCN2 PE=1 SV=3	A0A194QEJ4_PAPXU Potassium/sodium hyperpolarization-activated cyclic nucleotide-gated channel 2 OS=Papilio xuthus GN=RR46_07717 PE=4 SV=1
	MEyellowgreen	T3	epidermis	GN	Px_09183_Ih	IPR000595 Cyclic nucleotide-binding domain IPR014710 RmlC-like jelly roll fold IPR018490 Cyclic nucleotide-binding-like	-	Ih; I[[h]] channel; K08282 non-specific serine/threonine protein kinase [EC:2.7.11.1]	HCN2_MOUSE Potassium/sodium hyperpolarization-activated cyclic nucleotide-gated channel 2 OS=Mus musculus GN=Hcn2 PE=1 SV=1	A0A194QEQ1_PAPXU Potassium/sodium hyperpolarization-activated cyclic nucleotide-gated channel 4 OS=Papilio xuthus GN=RR46_07716 PE=4 SV=1
	MEyellowgreen	T3	epidermis	GN	Px_04204_NK7.1	IPR001356 Homeobox domain IPR009057 Homeodomain-like	GO:0003677 GO:DNA binding	-	-	A0A194QJ10_PAPXU Uncharacterized protein OS=Papilio xuthus GN=RR46_03507 PE=4 SV=1
	MEyellowgreen	T3	epidermis	GN	Px_11572_CG34022	-	-	-	-	A0A194QAM0_PAPXU Uncharacterized protein OS=Papilio xuthus GN=RR46_09781 PE=4 SV=1
	MEyellowgreen	T3	epidermis	GN	Px_05886_unknow	-	-	-	NEUPP_BOMMO Putative neuropeptide precursor protein OS=Bombyx mori PE=1 SV=1	A0A194Q4H2_PAPXU Uncharacterized protein OS=Papilio xuthus GN=RR46_04883 PE=4 SV=1
	MEyellowgreen	T4	Br-SG-TG1	BN	Px_03050_CG31547	IPR002443 Na/K/Cl co-transporter IPR004841 Amino acid permease/ SLC12A domain IPR018491 SLC12A transporter, C-terminal	GO:0005215 GO:transporter activity GO:0006810 GO:transport GO:0006811 GO:ion transport GO:0016020 GO:membrane GO:0055085 GO:transmembrane transport	similar to CG4357-PA, isoform A; K10951 solute carrier family 12 (sodium/potassium/chloride transporter), member 2	NKCL_MANSE Bumetanide-sensitive sodium-(potassium)-chloride cotransporter OS=Manduca sexta PE=2 SV=1	A0A194Q284_PAPXU Bumetanide-sensitive sodium-(Potassium)-chloride cotransporter OS=Papilio xuthus GN=RR46_02565 PE=4 SV=1
	MEyellowgreen	T4	Br-SG-TG1	BN	Px_01211_Cyp9f2	IPR001128 Cytochrome P450 IPR002401 Cytochrome P450, E-class, group I	GO:0005506 GO:iron ion binding GO:0016705 GO:oxidoreductase activity, acting on paired donors, with incorporation or reduction of molecular oxygen GO:0020037 GO:heme binding GO:0055114 GO:oxidation-reduction process	GD20572 gene product from transcript GD20572-RA; K15003 cytochrome P450, family 9 [EC:1.14.-.-]	CP9E2_BLAGE Cytochrome P450 9e2 OS=Blattella germanica GN=CYP9E2 PE=2 SV=1	A0A0N1I524_PAPXU Cytochrome P450 9e2 OS=Papilio xuthus GN=RR46_00972 PE=3 SV=1
	MEyellowgreen	T4	Br-SG-TG1	BN	Px_05404_sog	IPR001007 VWFC domain	GO:0005515 GO:protein binding	chordin ; K04657 chordin	SOG_DROME Dorsal-ventral patterning protein Sog OS=Drosophila melanogaster GN=sog PE=1 SV=1	A0A194PM53_PAPXU Dorsal-ventral patterning protein Sog OS=Papilio xuthus GN=RR46_04475 PE=4 SV=1
	MEyellowgreen	T4	Br-SG-TG1	BN	Px_06799_dp	IPR000742 EGF-like domain IPR001881 EGF-like calcium-binding domain IPR009030 Growth factor receptor cysteine-rich domain IPR013032 EGF-like, conserved site IPR017878 TB domain	GO:0005509 GO:calcium ion binding GO:0005515 GO:protein binding	FBN1; fibrillin 1; K06825 fibrillin 1	FBN1_BOVIN Fibrillin-1 OS=Bos taurus GN=FBN1 PE=1 SV=2	A0A194PUG6_PAPXU Fibrillin-1 OS=Papilio xuthus GN=RR46_05668 PE=4 SV=1
	MEyellowgreen	T4	Br-SG-TG1	BN	Px_04890_Madm	IPR000719 Protein kinase domain IPR001245 Serine-threonine/tyrosine-protein kinase catalytic domain IPR011009 Protein kinase-like domain	GO:0004672 GO:protein kinase activity GO:0005524 GO:ATP binding GO:0006468 GO:protein phosphorylation	Madm; MLF1-adaptor molecule; K08875 nuclear receptor-binding protein	NRBP_MOUSE Nuclear receptor-binding protein OS=Mus musculus GN=Nrbp1 PE=1 SV=1	A0A194QHD5_PAPXU Nuclear receptor-binding protein OS=Papilio xuthus GN=RR46_04074 PE=4 SV=1
	MEyellowgreen	T4	Br-SG-TG1	BN	Px_03154_CG11370	-	-	-	IF2_WOLSU Translation initiation factor IF-2 OS=Wolinella succinogenes (strain ATCC 29543 / DSM 1740 / LMG 7466 / NCTC 11488 / FDC 602W) GN=infB PE=3 SV=1	A0A194Q5I5_PAPXU Translation initiation factor IF-2 OS=Papilio xuthus GN=RR46_02658 PE=4 SV=1
	MEyellowgreen	T4	Br-SG-TG1	BN	Px_00621_unknow	-	-	-	-	A0A0N1I586_PAPXU Uncharacterized protein OS=Papilio xuthus GN=RR46_00468 PE=4 SV=1
	MEyellowgreen	T4	Br-SG-TG1	BN	Px_00282_unknow	-	-	-	-	A0A0N1PHZ4_PAPXU Uncharacterized protein OS=Papilio xuthus GN=RR46_00169 PE=4 SV=1
	MEyellowgreen	T4	Br-SG-TG1	BN	Px_08091_unknow	-	-	-	-	A0A194PRV0_PAPXU Uncharacterized protein OS=Papilio xuthus GN=RR46_06771 PE=4 SV=1
	MEyellowgreen	T4	Br-SG-TG1	BN	Px_08297_unknow	-	-	-	-	A0A194PTY5_PAPXU Uncharacterized protein OS=Papilio xuthus GN=RR46_06953 PE=4 SV=1
	MEyellowgreen	T4	TG23-AG	BN	Px_03198_unknow	-	-	-	-	A0A194QA52_PAPXU Uncharacterized protein OS=Papilio xuthus GN=RR46_02699 PE=4 SV=1
	MEyellowgreen	T4	TG23-AG	BN	Px_05545_unknow	-	-	-	-	A0A194Q0U7_PAPXU Uncharacterized protein OS=Papilio xuthus GN=RR46_04592 PE=4 SV=1
	MEdarkseagreen4	T1	epidermis	BN	Px_11508_CG6142	IPR000172 Glucose-methanol-choline oxidoreductase, N-terminal IPR007867 Glucose-methanol-choline oxidoreductase, C-terminal IPR023753 FAD/NAD(P)-binding domain	GO:0016491 GO:oxidoreductase activity GO:0016614 GO:oxidoreductase activity, acting on CH-OH group of donors GO:0050660 GO:flavin adenine dinucleotide binding GO:0055114 GO:oxidation-reduction process	CG9518 gene product from transcript CG9518-RA (EC:1.1.99.1); K00108 choline dehydrogenase [EC:1.1.99.1]	DHGL_DROPS Glucose dehydrogenase [FAD, quinone] OS=Drosophila pseudoobscura pseudoobscura GN=Gld PE=3 SV=4	A0A194QAM1_PAPXU Glucose dehydrogenase [acceptor] OS=Papilio xuthus GN=RR46_09725 PE=4 SV=1
	MEplum2	T3	epidermis	BN	Px_12793_Cpr62Bc	IPR000618 Insect cuticle protein	GO:0042302 GO:structural constituent of cuticle	-	CU19_LOCMI Cuticle protein 19 OS=Locusta migratoria PE=1 SV=1	I4DJZ8_PAPXU Cuticle protein 19 OS=Papilio xuthus GN=RR46_10911 PE=2 SV=1
	MEdarkturquoise	T1	Br-SG-TG1	BN	Px_16615_Irk2	IPR013518 Potassium channel, inwardly rectifying, Kir, cytoplasmic IPR014756 Immunoglobulin E-set IPR016449 Potassium channel, inwardly rectifying, Kir	GO:0005242 GO:inward rectifier potassium channel activity GO:0006813 GO:potassium ion transport GO:0016021 GO:integral component of membrane	similar to inwardly-rectifying potassium channel KCNJ12; K05005 potassium inwardly-rectifying channel subfamily J member 12	KCNJ5_HUMAN G protein-activated inward rectifier potassium channel 4 OS=Homo sapiens GN=KCNJ5 PE=1 SV=2	A0A194PIY2_PAPXU G protein-activated inward rectifier potassium channel 4 OS=Papilio xuthus GN=RR46_14229 PE=3 SV=1
	MEdarkturquoise	T1	Br-SG-TG1	BN	Px_14265_CG5321	IPR003819 TauD/TfdA-like domain IPR010376 Domain of unknown function DUF971	GO:0016491 GO:oxidoreductase activity GO:0055114 GO:oxidation-reduction process	GK14708 gene product from transcript GK14708-RA; K00471 gamma-butyrobetaine dioxygenase [EC:1.14.11.1]	BODG_RAT Gamma-butyrobetaine dioxygenase OS=Rattus norvegicus GN=Bbox1 PE=1 SV=1	A0A194PVQ1_PAPXU Gamma-butyrobetaine dioxygenase OS=Papilio xuthus GN=RR46_12209 PE=4 SV=1
	MEdarkturquoise	T1	Br-SG-TG1	BN	Px_17804_HLH54F	IPR011598 Myc-type, basic helix-loop-helix (bHLH) domain	GO:0046983 GO:protein dimerization activity	musculin-like; K09072 musculin (activated B-cell factor-1)	TCF21_MOUSE Transcription factor 21 OS=Mus musculus GN=Tcf21 PE=2 SV=1	A0A194PEF5_PAPXU Transcription factor 21 OS=Papilio xuthus GN=RR46_15240 PE=4 SV=1
	MEdarkturquoise	T1	epidermis	BN	Px_06773_Lsp1gamma	IPR000896 Hemocyanin/hexamerin middle domain IPR005203 Hemocyanin, C-terminal IPR005204 Hemocyanin, N-terminal IPR008922 Uncharacterised domain, di-copper centre IPR013788 Hemocyanin/hexamerin IPR014756 Immunoglobulin E-set	-	GE14257 gene product from transcript GE14257-RA; K00505 tyrosinase [EC:1.14.18.1]	ARYA_MANSE Arylphorin subunit alpha OS=Manduca sexta PE=2 SV=1	A0A194PUN5_PAPXU Arylphorin subunit alpha OS=Papilio xuthus GN=RR46_05654 PE=4 SV=1
	MEdarkturquoise	T1	epidermis	BN	Px_03679_Cyp6a8	IPR001128 Cytochrome P450 IPR002401 Cytochrome P450, E-class, group I	GO:0005506 GO:iron ion binding GO:0016705 GO:oxidoreductase activity, acting on paired donors, with incorporation or reduction of molecular oxygen GO:0020037 GO:heme binding GO:0055114 GO:oxidation-reduction process	Cyp6as5; cytochrome P450 6AS5; K07424 cytochrome P450, family 3, subfamily A [EC:1.14.14.1]	CP6B6_HELAM Cytochrome P450 6B6 OS=Helicoverpa armigera GN=CYP6B6 PE=2 SV=1	A0A194Q6S4_PAPXU Cytochrome P450 6B6 OS=Papilio xuthus GN=RR46_03109 PE=3 SV=1
	MEdarkturquoise	T1	epidermis	BN	Px_15656_Ser	IPR000742 EGF-like domain IPR001774 Delta/Serrate/lag-2 (DSL) protein IPR001881 EGF-like calcium-binding domain IPR009030 Growth factor receptor cysteine-rich domain IPR011651 Notch ligand, N-terminal domain IPR013032 EGF-like, conserved site IPR026219 Jagged/Serrate protein	GO:0005112 GO:Notch binding GO:0005509 GO:calcium ion binding GO:0005515 GO:protein binding GO:0007154 GO:cell communication GO:0007219 GO:Notch signaling pathway GO:0007275 GO:multicellular organism development GO:0016020 GO:membrane GO:0016021 GO:integral component of membrane	Ser; serrate; K06052 jagged	JAG1B_DANRE Protein jagged-1b OS=Danio rerio GN=jag1b PE=2 SV=1	A0A194PHG0_PAPXU Delta-like protein (Fragment) OS=Papilio xuthus GN=RR46_13370 PE=4 SV=1
	MEdarkturquoise	T1	epidermis	BN	Px_10482_ald	IPR000719 Protein kinase domain IPR011009 Protein kinase-like domain	GO:0004672 GO:protein kinase activity GO:0005524 GO:ATP binding GO:0006468 GO:protein phosphorylation	ald; altered disjunction; K08866 serine/threonine-protein kinase TTK/MPS1 [EC:2.7.12.1]	MPH1L_SCHPO Serine/threonine-protein kinase mph1 OS=Schizosaccharomyces pombe (strain 972 / ATCC 24843) GN=mph1 PE=2 SV=1	A0A194PPY5_PAPXU Dual specificity protein kinase Ttk OS=Papilio xuthus GN=RR46_08836 PE=4 SV=1
	MEdarkturquoise	T1	epidermis	BN	Px_05528_Jheh2	IPR000639 Epoxide hydrolase-like IPR010497 Epoxide hydrolase, N-terminal IPR029058 Alpha/Beta hydrolase fold	GO:0003824 GO:catalytic activity	similar to CG15102-PA, isoform A; K10719 juvenile hormone epoxide hydrolase	HYEP_BOMMO Juvenile hormone epoxide hydrolase OS=Bombyx mori GN=JHEH PE=1 SV=1	A0A194Q5D4_PAPXU Juvenile hormone epoxide hydrolase OS=Papilio xuthus GN=RR46_04578 PE=4 SV=1
	MEdarkturquoise	T1	epidermis	BN	Px_07198_unknow	IPR002938 FAD-binding domain IPR023753 FAD/NAD(P)-binding domain	GO:0016491 GO:oxidoreductase activity GO:0055114 GO:oxidation-reduction process GO:0071949 GO:FAD binding	AGAP005948-PA; K00486 kynurenine 3-monooxygenase [EC:1.14.13.9]	KMO_ANOGA Kynurenine 3-monooxygenase OS=Anopheles gambiae GN=kh PE=3 SV=2	A0A194Q856_PAPXU Kynurenine 3-monooxygenase OS=Papilio xuthus GN=RR46_06018 PE=3 SV=1
	MEdarkturquoise	T1	epidermis	BN	Px_16250_CG8784	IPR000276 G protein-coupled receptor, rhodopsin-like	GO:0004930 GO:G-protein coupled receptor activity GO:0007186 GO:G-protein coupled receptor signaling pathway GO:0016021 GO:integral component of membrane	Nmur2, Nmu2r; neuromedin U receptor 2; K05053 neuromedin U receptor 2	PK1R_DROME Pyrokinin-1 receptor OS=Drosophila melanogaster GN=PK1-R PE=2 SV=1	A0A194PH11_PAPXU Neuromedin-U receptor 2 OS=Papilio xuthus GN=RR46_13907 PE=3 SV=1
	MEdarkturquoise	T1	epidermis	BN	Px_05738_ScpX	IPR016039 Thiolase-like IPR020616 Thiolase, N-terminal	GO:0003824 GO:catalytic activity GO:0008152 GO:metabolic process GO:0016747 GO:transferase activity, transferring acyl groups other than amino-acyl groups	hypothetical protein ; K08764 sterol carrier protein 2 [EC:2.3.1.176]	NLTP_CHICK Non-specific lipid-transfer protein (Fragment) OS=Gallus gallus GN=SCP2 PE=2 SV=1	A0A194Q440_PAPXU Non-specific lipid-transfer protein OS=Papilio xuthus GN=RR46_04753 PE=4 SV=1
	MEdarkturquoise	T1	epidermis	BN	Px_07017_CG6947	IPR002557 Chitin binding domain	GO:0005576 GO:extracellular region GO:0006030 GO:chitin metabolic process GO:0008061 GO:chitin binding	-	PE48_CHRBE Peritrophin-48 OS=Chrysomya bezziana PE=2 SV=1	A0A194PNP7_PAPXU Peritrophin-48 OS=Papilio xuthus GN=RR46_05860 PE=4 SV=1
	MEdarkturquoise	T1	epidermis	BN	Px_05560_bowl	IPR007087 Zinc finger, C2H2 IPR013087 Zinc finger C2H2-type/integrase DNA-binding domain IPR015880 Zinc finger, C2H2-like	GO:0003676 GO:nucleic acid binding GO:0046872 GO:metal ion binding	odd skipped; K09215 odd-skipped	ODD_DROME Protein odd-skipped OS=Drosophila melanogaster GN=odd PE=2 SV=3	A0A194Q0W2_PAPXU Protein bowel OS=Papilio xuthus GN=RR46_04607 PE=4 SV=1
	MEdarkturquoise	T1	epidermis	BN	Px_06113_yellow-c	IPR011042 Six-bladed beta-propeller, TolB-like IPR017996 Major royal jelly protein/protein yellow	-	-	YELL_DROER Protein yellow OS=Drosophila erecta GN=y PE=3 SV=1	A6P3A9_PAPXU Protein yellow OS=Papilio xuthus GN=yellow PE=2 SV=1
	MEdarkturquoise	T1	epidermis	BN	Px_02872_Cht8	IPR001223 Glycoside hydrolase family 18, catalytic domain IPR002557 Chitin binding domain IPR011583 Chitinase II IPR013781 Glycoside hydrolase, catalytic domain IPR017853 Glycoside hydrolase superfamily IPR029070 Chitinase insertion domain	GO:0004553 GO:hydrolase activity, hydrolyzing O-glycosyl compounds GO:0004568 GO:chitinase activity GO:0005576 GO:extracellular region GO:0005975 GO:carbohydrate metabolic process GO:0006030 GO:chitin metabolic process GO:0006032 GO:chitin catabolic process GO:0008061 GO:chitin binding	GF11929 gene product from transcript GF11929-RA; K01183 chitinase [EC:3.2.1.14]	CHIT2_DROME Probable chitinase 2 OS=Drosophila melanogaster GN=Cht2 PE=1 SV=1	A0A194PWQ3_PAPXU Putative chitinase 2 (Fragment) OS=Papilio xuthus GN=RR46_02427 PE=3 SV=1
	MEdarkturquoise	T1	epidermis	BN	Px_01990_CG9649	IPR001254 Serine proteases, trypsin domain IPR009003 Peptidase S1, PA clan	GO:0004252 GO:serine-type endopeptidase activity GO:0006508 GO:proteolysis	similar to hepsin; K08665 hepsin (transmembrane protease, serine 1) [EC:3.4.21.-]	GD_DROME Serine protease gd OS=Drosophila melanogaster GN=gd PE=1 SV=2	A0A0N1PFK4_PAPXU Serine protease gd OS=Papilio xuthus GN=RR46_01693 PE=4 SV=1
	MEdarkturquoise	T1	epidermis	BN	Px_17020_CG7442	IPR005828 Major facilitator, sugar transporter-like IPR020846 Major facilitator superfamily domain	GO:0016021 GO:integral component of membrane GO:0022857 GO:transmembrane transporter activity GO:0055085 GO:transmembrane transport	similar to GA18316-PA; K08202 MFS transporter, OCT family, solute carrier family 22 (organic cation transporter), member 5	S22A3_MOUSE Solute carrier family 22 member 3 OS=Mus musculus GN=Slc22a3 PE=2 SV=1	A0A194PCQ2_PAPXU Solute carrier family 22 member 3 OS=Papilio xuthus GN=RR46_14575 PE=4 SV=1
	MEdarkturquoise	T1	epidermis	BN	Px_00735_CG31326	IPR001254 Serine proteases, trypsin domain IPR009003 Peptidase S1, PA clan	GO:0004252 GO:serine-type endopeptidase activity GO:0006508 GO:proteolysis	similar to hepsin; K08665 hepsin (transmembrane protease, serine 1) [EC:3.4.21.-]	TM11D_HUMAN Transmembrane protease serine 11D OS=Homo sapiens GN=TMPRSS11D PE=1 SV=1	A0A0N1PF61_PAPXU Transmembrane protease serine 11D OS=Papilio xuthus GN=RR46_00567 PE=4 SV=1
	MEdarkturquoise	T1	epidermis	BN	Px_02245_unknow	-	-	-	-	A0A194QG30_PAPXU Uncharacterized protein OS=Papilio xuthus GN=RR46_01912 PE=4 SV=1
	MEdarkturquoise	T1	epidermis	BN	Px_01623_CG1561	IPR004119 Protein of unknown function DUF227 IPR011009 Protein kinase-like domain IPR015897 CHK kinase-like	-	-	-	A0A0N1I9M5_PAPXU Uncharacterized protein OS=Papilio xuthus GN=RR46_01360 PE=4 SV=1
	MEdarkturquoise	T1	epidermis	BN	Px_13077_unknow	-	-	-	-	A0A194PZ79_PAPXU Uncharacterized protein OS=Papilio xuthus GN=RR46_11170 PE=4 SV=1
	MEdarkturquoise	T1	epidermis	BN	Px_11046_unknow	-	-	-	-	A0A194PXD2_PAPXU Uncharacterized protein OS=Papilio xuthus GN=RR46_09326 PE=4 SV=1
	MEdarkturquoise	T1	epidermis	BN	Px_14179_unknow	-	-	-	-	A0A194PVH5_PAPXU Uncharacterized protein OS=Papilio xuthus GN=RR46_12134 PE=4 SV=1
	MEdarkturquoise	T1	epidermis	BN	Px_05959_CG11601	IPR006838 FAR-17a/AIG1-like protein	GO:0016021 GO:integral component of membrane	-	ADTRP_HUMAN Androgen-dependent TFPI-regulating protein OS=Homo sapiens GN=ADTRP PE=2 SV=1	A0A194PV09_PAPXU Uncharacterized protein C6orf105 OS=Papilio xuthus GN=RR46_04953 PE=4 SV=1
	MEdarkturquoise	T1	epidermis	BN	Px_03337_CG6225	IPR000587 Creatinase, N-terminal IPR000994 Peptidase M24 IPR028980 Creatinase/Aminopeptidase P, N-terminal IPR029149 Creatinase/Aminopeptidase P/Spt16, N-terminal IPR032416 Peptidase M24, C-terminal domain	GO:0016787 GO:hydrolase activity	similar to Xaa-Pro aminopeptidase 2 precursor (X-Pro aminopeptidase 2) (Membrane-bound aminopeptidase P) (Membrane-bound APP) (Membrane-bound AmP) (mAmP) (Aminoacylproline aminopeptidase); K01262 Xaa-Pro aminopeptidase [EC:3.4.11.9]	XPP1_BOVIN Xaa-Pro aminopeptidase 1 OS=Bos taurus GN=XPNPEP1 PE=2 SV=1	A0A194QBP5_PAPXU Xaa-Pro aminopeptidase 1 OS=Papilio xuthus GN=RR46_02809 PE=4 SV=1
	MEdarkturquoise	T1	TG23-AG	GN	Px_12880_vkg	IPR000618 Insect cuticle protein IPR008160 Collagen triple helix repeat	GO:0042302 GO:structural constituent of cuticle	similar to eukaryotic translation initiation factor 4 gamma, 1; K03260 translation initiation factor 4G	COLA1_HUMAN Collagen alpha-1(XXI) chain OS=Homo sapiens GN=COL21A1 PE=2 SV=1	A0A194Q388_PAPXU Collagen alpha-2(IV) chain OS=Papilio xuthus GN=RR46_10991 PE=4 SV=1
	MEdarkturquoise	T1	TG23-AG	GN	Px_12671_CG12807	IPR023796 Serpin domain	-	GG17291 gene product from transcript GG17291-RA; K12602 WD repeat-containing protein 61	ZAN_MOUSE Zonadhesin OS=Mus musculus GN=Zan PE=1 SV=1	A0A194PKK6_PAPXU Zonadhesin OS=Papilio xuthus GN=RR46_10798 PE=3 SV=1
	MEdarkturquoise	T1	epidermis	GN	Px_15932_CG2767	IPR020471 Aldo/keto reductase IPR023210 NADP-dependent oxidoreductase domain	GO:0016491 GO:oxidoreductase activity GO:0055114 GO:oxidation-reduction process	CG2767 gene product from transcript CG2767-RA (EC:1.1.1.2); K00002 alcohol dehydrogenase (NADP+) [EC:1.1.1.2]	AK1A1_MOUSE Alcohol dehydrogenase [NADP(+)] OS=Mus musculus GN=Akr1a1 PE=1 SV=3	A0A194PH71_PAPXU Alcohol dehydrogenase [NADP+] OS=Papilio xuthus GN=RR46_13619 PE=4 SV=1
	MEdarkturquoise	T1	epidermis	GN	Px_10197_CG6465	IPR002933 Peptidase M20 IPR011650 Peptidase M20, dimerisation domain	GO:0008152 GO:metabolic process GO:0016787 GO:hydrolase activity	aminoacylase-1-like; K14677 aminoacylase [EC:3.5.1.14]	ACY1_MOUSE Aminoacylase-1 OS=Mus musculus GN=Acy1 PE=1 SV=1	A0A194Q862_PAPXU Aminoacylase OS=Papilio xuthus GN=RR46_08616 PE=3 SV=1
	MEdarkturquoise	T1	epidermis	GN	Px_04450_CG3625	IPR006838 FAR-17a/AIG1-like protein	GO:0016021 GO:integral component of membrane	-	AIG1_MOUSE Androgen-induced gene 1 protein OS=Mus musculus GN=Aig1 PE=2 SV=1	A0A194PYZ5_PAPXU Androgen-induced gene 1 protein OS=Papilio xuthus GN=RR46_03698 PE=4 SV=1
	MEdarkturquoise	T1	epidermis	GN	Px_05864_CG3108	IPR000834 Peptidase M14, carboxypeptidase A IPR003146 Carboxypeptidase, activation peptide IPR009020 Proteinase propeptide inhibitor	GO:0004180 GO:carboxypeptidase activity GO:0004181 GO:metallocarboxypeptidase activity GO:0006508 GO:proteolysis GO:0008270 GO:zinc ion binding	carboxypeptidase A2 (pancreatic); K01298 carboxypeptidase A2 [EC:3.4.17.15]	CBPB_ASTAS Carboxypeptidase B OS=Astacus astacus PE=1 SV=1	A0A194Q4F7_PAPXU Carboxypeptidase B OS=Papilio xuthus GN=RR46_04868 PE=3 SV=1
	MEdarkturquoise	T1	epidermis	GN	Px_16917_CG5255	IPR001254 Serine proteases, trypsin domain IPR001314 Peptidase S1A, chymotrypsin family IPR009003 Peptidase S1, PA clan	GO:0004252 GO:serine-type endopeptidase activity GO:0006508 GO:proteolysis	tripartite motif-containing protein 2-like; K11997 tripartite motif-containing protein 2/3	CTR2_VESCR Chymotrypsin-2 OS=Vespa crabro PE=1 SV=1	A0A194PIR8_PAPXU Chymotrypsin-2 OS=Papilio xuthus GN=RR46_14489 PE=3 SV=1
	MEdarkturquoise	T1	epidermis	GN	Px_13164_bond	IPR002076 ELO family	GO:0016021 GO:integral component of membrane	hypothetical LOC593296; K10249 elongation of very long chain fatty acids protein 4	ELOV7_BOVIN Elongation of very long chain fatty acids protein 7 OS=Bos taurus GN=ELOVL7 PE=2 SV=1	A0A194PXS2_PAPXU Elongation of very long chain fatty acids protein OS=Papilio xuthus GN=RR46_11243 PE=3 SV=1
	MEdarkturquoise	T1	epidermis	GN	Px_07389_Rgk1	IPR001806 Small GTPase superfamily IPR006693 Partial AB-hydrolase lipase domain IPR027417 P-loop containing nucleoside triphosphate hydrolase IPR029058 Alpha/Beta hydrolase fold	GO:0005525 GO:GTP binding GO:0006629 GO:lipid metabolic process GO:0007264 GO:small GTPase mediated signal transduction	similar to CG9811-PA; K07847 Rad and Gem related GTP binding protein 1	LIP3_DROME Lipase 3 OS=Drosophila melanogaster GN=Lip3 PE=2 SV=1	A0A194QC17_PAPXU Lipase 3 OS=Papilio xuthus GN=RR46_06165 PE=4 SV=1
	MEdarkturquoise	T1	epidermis	GN	Px_07408_CG6472	IPR000734 Triacylglycerol lipase family IPR013818 Lipase/vitellogenin IPR029058 Alpha/Beta hydrolase fold	GO:0052689 GO:carboxylic ester hydrolase activity	CG5665 gene product from transcript CG5665-RA (EC:3.1.1.34); K01059 lipoprotein lipase [EC:3.1.1.34]	LIPP_MYOCO Pancreatic triacylglycerol lipase (Fragment) OS=Myocastor coypus GN=PNLIP PE=2 SV=1	A0A194QC74_PAPXU Pancreatic triacylglycerol lipase OS=Papilio xuthus GN=RR46_06182 PE=3 SV=1
	MEdarkturquoise	T1	epidermis	GN	Px_03594_CG3699	IPR002347 Short-chain dehydrogenase/reductase SDR IPR016040 NAD(P)-binding domain	-	short-chain dehydrogenase/reductase SDR; K00540 [EC:1.-.-.-]	Y325_THEMA Uncharacterized oxidoreductase TM_0325 OS=Thermotoga maritima (strain ATCC 43589 / MSB8 / DSM 3109 / JCM 10099) GN=TM_0325 PE=3 SV=1	A0A194QCJ4_PAPXU Putative oxidoreductase OS=Papilio xuthus GN=RR46_03032 PE=4 SV=1
	MEdarkturquoise	T1	epidermis	GN	Px_17343_CG18493	IPR008758 Peptidase S28 IPR029058 Alpha/Beta hydrolase fold	GO:0006508 GO:proteolysis GO:0008236 GO:serine-type peptidase activity	prss16; protease, serine, 16 (thymus); K09649 protease, serine, 16 (thymus) [EC:3.4.-.-]	YM67_CAEEL Putative serine protease K12H4.7 OS=Caenorhabditis elegans GN=K12H4.7 PE=3 SV=2	A0A194PF59_PAPXU Putative serine protease K12H4.7 (Fragment) OS=Papilio xuthus GN=RR46_14843 PE=4 SV=1
	MEdarkturquoise	T1	epidermis	GN	Px_01242_unknow	IPR013057 Amino acid transporter, transmembrane domain	-	hypothetical protein LOC660829; K14995 solute carrier family 38 (sodium-coupled neutral amino acid transporter), member 9	S38A9_DANRE Sodium-coupled neutral amino acid transporter 9 OS=Danio rerio GN=slc38a9 PE=2 SV=1	A0A0N1PEX9_PAPXU Putative sodium-coupled neutral amino acid transporter 9 OS=Papilio xuthus GN=RR46_00996 PE=4 SV=1
	MEdarkturquoise	T1	epidermis	GN	Px_08564_sxc	IPR001273 Aromatic amino acid hydroxylase IPR001440 Tetratricopeptide repeat 1 IPR011990 Tetratricopeptide-like helical domain IPR019734 Tetratricopeptide repeat IPR019774 Aromatic amino acid hydroxylase, C-terminal IPR029489 O-GlcNAc transferase, C-terminal	GO:0004497 GO:monooxygenase activity GO:0005506 GO:iron ion binding GO:0005515 GO:protein binding GO:0009072 GO:aromatic amino acid family metabolic process GO:0016714 GO:oxidoreductase activity, acting on paired donors, with incorporation or reduction of molecular oxygen, reduced pteridine as one donor, and incorporation of one atom of oxygen GO:0055114 GO:oxidation-reduction process	sxc; super sex combs (EC:2.4.-.- 2.4.1.-); K09667 polypeptide N-acetylglucosaminyltransferase [EC:2.4.1.-]	OGT1_MOUSE UDP-N-acetylglucosamine--peptide N-acetylglucosaminyltransferase 110 kDa subunit OS=Mus musculus GN=Ogt PE=1 SV=2	A0A194QB12_PAPXU UDP-N-acetylglucosamine--peptide N-acetylglucosaminyltransferase 110 kDa subunit OS=Papilio xuthus GN=RR46_07201 PE=4 SV=1
	MEdarkturquoise	T1	epidermis	GN	Px_02727_unknow	-	-	-	-	A0A194QJS0_PAPXU Uncharacterized protein OS=Papilio xuthus GN=RR46_02299 PE=4 SV=1
	MEdarkturquoise	T1	epidermis	GN	Px_00202_CG41378	IPR004911 Gamma interferon inducible lysosomal thiol reductase GILT	-	hypothetical protein ; K08059 interferon, gamma-inducible protein 30	-	A0A0N1PHX1_PAPXU Uncharacterized protein OS=Papilio xuthus GN=RR46_00100 PE=4 SV=1
	MEdarkturquoise	T1	epidermis	GN	Px_01241_unknow	-	-	-	-	A0A0N1IAB9_PAPXU Uncharacterized protein OS=Papilio xuthus GN=RR46_00995 PE=4 SV=1
	MEdarkturquoise	T1	epidermis	GN	Px_05572_CG33290	-	-	-	-	A0A194Q025_PAPXU Uncharacterized protein OS=Papilio xuthus GN=RR46_04616 PE=4 SV=1
	MEdarkturquoise	T1	epidermis	GN	Px_12882_unknow	IPR002126 Cadherin IPR015919 Cadherin-like	GO:0005509 GO:calcium ion binding GO:0007156 GO:homophilic cell adhesion via plasma membrane adhesion molecules GO:0016020 GO:membrane	-	-	A0A194PX22_PAPXU Uncharacterized protein OS=Papilio xuthus GN=RR46_10993 PE=4 SV=1
	MEdarkturquoise	T1	epidermis	GN	Px_12919_unknow	-	-	-	-	A0A194PX24_PAPXU Uncharacterized protein OS=Papilio xuthus GN=RR46_11027 PE=4 SV=1
	MEdarkturquoise	T1	epidermis	GN	Px_15015_unknow	-	-	-	-	A0A194PK60_PAPXU Uncharacterized protein OS=Papilio xuthus GN=RR46_12872 PE=4 SV=1
	MEdarkturquoise	T1	epidermis	GN	Px_14688_CG11601	IPR006838 FAR-17a/AIG1-like protein	GO:0016021 GO:integral component of membrane	-	ADTRP_HUMAN Androgen-dependent TFPI-regulating protein OS=Homo sapiens GN=ADTRP PE=2 SV=1	A0A194PSZ5_PAPXU Uncharacterized protein C6orf105 OS=Papilio xuthus GN=RR46_12576 PE=4 SV=1
	MEdarkturquoise	T2	epidermis	BN	Px_12101_CG8193	IPR000896 Hemocyanin/hexamerin middle domain IPR005203 Hemocyanin, C-terminal IPR005204 Hemocyanin, N-terminal IPR008922 Uncharacterised domain, di-copper centre IPR013788 Hemocyanin/hexamerin IPR014756 Immunoglobulin E-set	-	CG42640 gene product from transcript CG42640-RA (EC:1.14.18.1); K00505 tyrosinase [EC:1.14.18.1]	PRP1_BOMMO Phenoloxidase subunit 1 OS=Bombyx mori PE=1 SV=2	A0A194Q050_PAPXU Phenoloxidase subunit 1 OS=Papilio xuthus GN=RR46_10275 PE=4 SV=1
	MEdarkturquoise	T2	Br-SG-TG1	GN	Px_16236_CG15531	IPR015876 Acyl-CoA desaturase	GO:0016717 GO:oxidoreductase activity, acting on paired donors, with oxidation of a pair of donors resulting in the reduction of molecular oxygen to two molecules of water GO:0055114 GO:oxidation-reduction process	stearoyl-coa desaturase ; K00507 stearoyl-CoA desaturase (delta-9 desaturase) [EC:1.14.19.1]	ACO11_CHORO Acyl-CoA Delta(11) desaturase OS=Choristoneura rosaceana PE=1 SV=1	A0A194PHZ6_PAPXU Acyl-CoA desaturase 1 OS=Papilio xuthus GN=RR46_13894 PE=3 SV=1
	MEdarkturquoise	T2	Br-SG-TG1	GN	Px_05981_CG12512	IPR000734 Triacylglycerol lipase family IPR000873 AMP-dependent synthetase/ligase IPR013818 Lipase/vitellogenin IPR025110 AMP-binding enzyme C-terminal domain IPR029058 Alpha/Beta hydrolase fold	GO:0003824 GO:catalytic activity GO:0008152 GO:metabolic process GO:0052689 GO:carboxylic ester hydrolase activity	CG12512 gene product from transcript CG12512-RA (EC:6.2.1.3); K01897 long-chain acyl-CoA synthetase [EC:6.2.1.3]	ACSF2_RAT Acyl-CoA synthetase family member 2, mitochondrial OS=Rattus norvegicus GN=Acsf2 PE=2 SV=1	A0A194PV33_PAPXU Acyl-CoA synthetase family member 2, mitochondrial OS=Papilio xuthus GN=RR46_04973 PE=4 SV=1
	MEdarkturquoise	T2	Br-SG-TG1	GN	Px_03133_CG5009	IPR002655 Acyl-CoA oxidase, C-terminal IPR006091 Acyl-CoA oxidase/dehydrogenase, central domain IPR009075 Acyl-CoA dehydrogenase/oxidase C-terminal IPR009100 Acyl-CoA dehydrogenase/oxidase, N-terminal and middle domain IPR013786 Acyl-CoA dehydrogenase/oxidase, N-terminal IPR029320 Acyl-coenzyme A oxidase, N-terminal	GO:0003995 GO:acyl-CoA dehydrogenase activity GO:0003997 GO:acyl-CoA oxidase activity GO:0005777 GO:peroxisome GO:0006635 GO:fatty acid beta-oxidation GO:0008152 GO:metabolic process GO:0016627 GO:oxidoreductase activity, acting on the CH-CH group of donors GO:0050660 GO:flavin adenine dinucleotide binding GO:0055114 GO:oxidation-reduction process	similar to CG5009-PA; K00232 acyl-CoA oxidase [EC:1.3.3.6]	ACOX1_DROME Probable peroxisomal acyl-coenzyme A oxidase 1 OS=Drosophila melanogaster GN=CG5009 PE=1 SV=1	A0A194Q9Z7_PAPXU Acyl-coenzyme A oxidase OS=Papilio xuthus GN=RR46_02639 PE=3 SV=1
	MEdarkturquoise	T2	Br-SG-TG1	GN	Px_14484_CG10638	IPR020471 Aldo/keto reductase IPR023210 NADP-dependent oxidoreductase domain	GO:0016491 GO:oxidoreductase activity GO:0055114 GO:oxidation-reduction process	aldo-keto reductase ; K00011 aldehyde reductase [EC:1.1.1.21]	AK2E4_BOMMO Aldo-keto reductase AKR2E4 OS=Bombyx mori GN=akr2e PE=1 SV=1	A0A194PSF7_PAPXU Alcohol dehydrogenase [NADP+] A OS=Papilio xuthus GN=RR46_12401 PE=4 SV=1
	MEdarkturquoise	T2	Br-SG-TG1	GN	Px_05183_Pdh	IPR002347 Short-chain dehydrogenase/reductase SDR IPR016040 NAD(P)-binding domain	-	similar to hydroxyprostaglandin dehydrogenase 15 (NAD); K00069 15-hydroxyprostaglandin dehydrogenase (NAD) [EC:1.1.1.141]	ADH1_CERCO Alcohol dehydrogenase 1 OS=Ceratitis cosyra GN=ADH1 PE=3 SV=1	I4DKW3_PAPXU Alcohol dehydrogenase 1 OS=Papilio xuthus GN=RR46_04297 PE=2 SV=1
	MEdarkturquoise	T2	Br-SG-TG1	GN	Px_02467_Ance-3	IPR001548 Peptidase M2, peptidyl-dipeptidase A	GO:0006508 GO:proteolysis GO:0008237 GO:metallopeptidase activity GO:0008241 GO:peptidyl-dipeptidase activity GO:0016020 GO:membrane	angiotensin-converting enzyme ; K01283 peptidyl-dipeptidase A [EC:3.4.15.1]	ACE_DROME Angiotensin-converting enzyme OS=Drosophila melanogaster GN=Ance PE=1 SV=3	A0A194QJ89_PAPXU Angiotensin-converting enzyme OS=Papilio xuthus GN=RR46_02095 PE=3 SV=1
	MEdarkturquoise	T2	Br-SG-TG1	GN	Px_16490_CG4822	IPR003439 ABC transporter-like IPR003593 AAA+ ATPase domain IPR013525 ABC-2 type transporter IPR027417 P-loop containing nucleoside triphosphate hydrolase	GO:0005524 GO:ATP binding GO:0016020 GO:membrane GO:0016887 GO:ATPase activity	ABCG1; ATP-binding cassette, sub-family G (WHITE), member 1; K05679 ATP-binding cassette, subfamily G (WHITE), member 1	ABCG4_HUMAN ATP-binding cassette sub-family G member 4 OS=Homo sapiens GN=ABCG4 PE=1 SV=2	A0A194PIL7_PAPXU ATP-binding cassette sub-family G member 4 OS=Papilio xuthus GN=RR46_14114 PE=4 SV=1
	MEdarkturquoise	T2	Br-SG-TG1	GN	Px_10782_GNBP3	IPR000757 Glycoside hydrolase family 16 IPR013320 Concanavalin A-like lectin/glucanase domain IPR031756 Beta-1,3-glucan-binding protein, N-terminal	GO:0004553 GO:hydrolase activity, hydrolyzing O-glycosyl compounds GO:0005975 GO:carbohydrate metabolic process GO:0030246 GO:carbohydrate binding	glucan endo-1,3-beta-D-glucosidase (EC:3.2.1.39); K01199 glucan endo-1,3-beta-D-glucosidase [EC:3.2.1.39]	BGBP_PLOIN Beta-1,3-glucan-binding protein OS=Plodia interpunctella PE=1 SV=1	A0A194Q1C0_PAPXU Beta-1,3-glucan-binding protein OS=Papilio xuthus GN=RR46_09102 PE=4 SV=1
	MEdarkturquoise	T2	Br-SG-TG1	GN	Px_13373_CG6414	IPR002018 Carboxylesterase, type B IPR029058 Alpha/Beta hydrolase fold	-	Tcjhe; juvenile hormone esterase; K01063 juvenile-hormone esterase [EC:3.1.1.59]	EST6_APIME Venom carboxylesterase-6 OS=Apis mellifera PE=2 SV=1	A0A194PQI9_PAPXU Carboxylic ester hydrolase OS=Papilio xuthus GN=RR46_11429 PE=3 SV=1
	MEdarkturquoise	T2	Br-SG-TG1	GN	Px_13524_CG10175	IPR002018 Carboxylesterase, type B IPR029058 Alpha/Beta hydrolase fold	-	GA10768 gene product from transcript GA10768-RA; K01044 carboxylesterase [EC:3.1.1.1]	ESTF_MYZPE Esterase FE4 OS=Myzus persicae PE=1 SV=1	A0A194PSA6_PAPXU Carboxylic ester hydrolase OS=Papilio xuthus GN=RR46_11561 PE=3 SV=1
	MEdarkturquoise	T2	Br-SG-TG1	GN	Px_07012_CG4572	IPR001563 Peptidase S10, serine carboxypeptidase IPR029058 Alpha/Beta hydrolase fold	GO:0004185 GO:serine-type carboxypeptidase activity GO:0006508 GO:proteolysis	NV12914; similar to retinoid-inducible serine carboxypeptidase (serine carboxypeptidase; K09645 vitellogenic carboxypeptidase-like protein [EC:3.4.16.-]	VCP_APIME Venom serine carboxypeptidase OS=Apis mellifera PE=2 SV=1	A0A194PNP2_PAPXU Carboxypeptidase OS=Papilio xuthus GN=RR46_05855 PE=3 SV=1
	MEdarkturquoise	T2	Br-SG-TG1	GN	Px_15016_Toll-7	IPR001611 Leucine-rich repeat IPR003591 Leucine-rich repeat, typical subtype IPR032675 Leucine-rich repeat domain, L domain-like	GO:0005515 GO:protein binding	CPN2; carboxypeptidase N, polypeptide 2 (EC:3.4.17.3); K13023 carboxypeptidase N regulatory subunit	CPN2_HUMAN Carboxypeptidase N subunit 2 OS=Homo sapiens GN=CPN2 PE=1 SV=3	A0A194PL34_PAPXU Carboxypeptidase N subunit 2 OS=Papilio xuthus GN=RR46_12873 PE=4 SV=1
	MEdarkturquoise	T2	Br-SG-TG1	GN	Px_01692_Cht2	IPR001223 Glycoside hydrolase family 18, catalytic domain IPR011583 Chitinase II IPR013540 Chitinase A N-terminal IPR013781 Glycoside hydrolase, catalytic domain IPR013783 Immunoglobulin-like fold IPR014756 Immunoglobulin E-set IPR017853 Glycoside hydrolase superfamily IPR022409 PKD/Chitinase domain IPR029070 Chitinase insertion domain	GO:0004553 GO:hydrolase activity, hydrolyzing O-glycosyl compounds GO:0004568 GO:chitinase activity GO:0005975 GO:carbohydrate metabolic process GO:0006032 GO:chitin catabolic process	chitinase (EC:3.2.1.14); K01183 chitinase [EC:3.2.1.14]	CHIA_SERMA Chitinase A OS=Serratia marcescens GN=chiA PE=1 SV=3	A0A0N1PEB3_PAPXU Chitinase A OS=Papilio xuthus GN=RR46_01416 PE=3 SV=1
	MEdarkturquoise	T2	Br-SG-TG1	GN	Px_06489_modSP	IPR000436 Sushi/SCR/CCP domain IPR001254 Serine proteases, trypsin domain IPR001314 Peptidase S1A, chymotrypsin family IPR002172 Low-density lipoprotein (LDL) receptor class A repeat IPR009003 Peptidase S1, PA clan	GO:0004252 GO:serine-type endopeptidase activity GO:0005515 GO:protein binding GO:0006508 GO:proteolysis	similar to polyprotein; K01312 trypsin [EC:3.4.21.4]	MODSP_DROME Modular serine protease OS=Drosophila melanogaster GN=modSP PE=1 SV=2	A0A194Q0Y4_PAPXU Coagulation factor VII (Fragment) OS=Papilio xuthus GN=RR46_05395 PE=3 SV=1
	MEdarkturquoise	T2	Br-SG-TG1	GN	Px_17814_Cyp6a2	IPR001128 Cytochrome P450 IPR002401 Cytochrome P450, E-class, group I	GO:0005506 GO:iron ion binding GO:0016705 GO:oxidoreductase activity, acting on paired donors, with incorporation or reduction of molecular oxygen GO:0020037 GO:heme binding GO:0055114 GO:oxidation-reduction process	CYP6AS4; cytochrome P450 6AS4; K07424 cytochrome P450, family 3, subfamily A [EC:1.14.14.1]	CP6B2_HELAM Cytochrome P450 6B2 OS=Helicoverpa armigera GN=CYP6B2 PE=2 SV=1	A0A194PKW3_PAPXU Cytochrome P450 6B2 OS=Papilio xuthus GN=RR46_15249 PE=3 SV=1
	MEdarkturquoise	T2	Br-SG-TG1	GN	Px_03070_Cpr49Ah	IPR000618 Insect cuticle protein	GO:0042302 GO:structural constituent of cuticle	-	CUD2_SCHGR Endocuticle structural glycoprotein SgAbd-2 OS=Schistocerca gregaria PE=1 SV=1	A0A194Q2A4_PAPXU Endocuticle structural glycoprotein SgAbd-1 OS=Papilio xuthus GN=RR46_02585 PE=4 SV=1
	MEdarkturquoise	T2	Br-SG-TG1	GN	Px_13981_Corin	IPR001254 Serine proteases, trypsin domain IPR002172 Low-density lipoprotein (LDL) receptor class A repeat IPR009003 Peptidase S1, PA clan	GO:0004252 GO:serine-type endopeptidase activity GO:0005515 GO:protein binding GO:0006508 GO:proteolysis	similar to enteropeptidase (EC 3.4.21.9); K01316 protease, serine, 7 (enterokinase) [EC:3.4.21.9]	ENTK_BOVIN Enteropeptidase OS=Bos taurus GN=TMPRSS15 PE=1 SV=1	A0A194PNE1_PAPXU Enteropeptidase OS=Papilio xuthus GN=RR46_11955 PE=4 SV=1
	MEdarkturquoise	T2	Br-SG-TG1	GN	Px_00784_CG31100	IPR005828 Major facilitator, sugar transporter-like IPR020846 Major facilitator superfamily domain	GO:0016021 GO:integral component of membrane GO:0022857 GO:transmembrane transporter activity GO:0055085 GO:transmembrane transport	hypothetical protein ; K08145 MFS transporter, SP family, solute carrier family 2 (facilitated glucose transporter), member 8	TRET1_BOMMO Facilitated trehalose transporter Tret1 OS=Bombyx mori GN=Tret1 PE=1 SV=1	A0A0N1I633_PAPXU Facilitated trehalose transporter Tret1 OS=Papilio xuthus GN=RR46_00610 PE=4 SV=1
	MEdarkturquoise	T2	Br-SG-TG1	GN	Px_09077_CG10960	IPR003663 Sugar/inositol transporter IPR005828 Major facilitator, sugar transporter-like IPR020846 Major facilitator superfamily domain	GO:0016020 GO:membrane GO:0016021 GO:integral component of membrane GO:0022857 GO:transmembrane transporter activity GO:0022891 GO:substrate-specific transmembrane transporter activity GO:0055085 GO:transmembrane transport	similar to gastric caeca sugar transporter; K14258 facilitated trehalose transporter	TRET1_CULQU Facilitated trehalose transporter Tret1 OS=Culex quinquefasciatus GN=Tret1 PE=3 SV=1	A0A194Q5F6_PAPXU Facilitated trehalose transporter Tret1 OS=Papilio xuthus GN=RR46_07621 PE=3 SV=1
	MEdarkturquoise	T2	Br-SG-TG1	GN	Px_14519_CG1443	IPR013120 Male sterility, NAD-binding IPR016040 NAD(P)-binding domain IPR033640 Fatty acyl-CoA reductase, C-terminal	-	NV17034; similar to conserved hypothetical protein; K13356 fatty acyl-CoA reductase [EC:1.2.1.-]	WAT_DROME Fatty acyl-CoA reductase wat OS=Drosophila melanogaster GN=wat PE=1 SV=1	A0A194PTV2_PAPXU Fatty acyl-CoA reductase OS=Papilio xuthus GN=RR46_12433 PE=3 SV=1
	MEdarkturquoise	T2	Br-SG-TG1	GN	Px_14076_fd96Ca	IPR001766 Fork head domain IPR011991 Winged helix-turn-helix DNA-binding domain	GO:0003700 GO:transcription factor activity, sequence-specific DNA binding GO:0006355 GO:regulation of transcription, DNA-templated GO:0043565 GO:sequence-specific DNA binding	forkhead protein/ forkhead protein domain ; K09411 forkhead box protein, other	FD4_DROME Fork head domain-containing protein FD4 OS=Drosophila melanogaster GN=fd96Ca PE=2 SV=2	A0A194PV77_PAPXU Fork head domain-containing protein FD4 OS=Papilio xuthus GN=RR46_12039 PE=4 SV=1
	MEdarkturquoise	T2	Br-SG-TG1	GN	Px_02350_CG6142	IPR000172 Glucose-methanol-choline oxidoreductase, N-terminal IPR007867 Glucose-methanol-choline oxidoreductase, C-terminal IPR023753 FAD/NAD(P)-binding domain	GO:0016491 GO:oxidoreductase activity GO:0016614 GO:oxidoreductase activity, acting on CH-OH group of donors GO:0050660 GO:flavin adenine dinucleotide binding GO:0055114 GO:oxidation-reduction process	CG9518 gene product from transcript CG9518-RA (EC:1.1.99.1); K00108 choline dehydrogenase [EC:1.1.99.1]	DHGL_DROME Glucose dehydrogenase [FAD, quinone] OS=Drosophila melanogaster GN=Gld PE=3 SV=3	A0A194QIN4_PAPXU Glucose dehydrogenase [acceptor] OS=Papilio xuthus GN=RR46_02014 PE=3 SV=1
	MEdarkturquoise	T2	Br-SG-TG1	GN	Px_01032_Tg	IPR001102 Transglutaminase, N-terminal IPR002931 Transglutaminase-like IPR013783 Immunoglobulin-like fold IPR014756 Immunoglobulin E-set	GO:0018149 GO:peptide cross-linking	TGM1; transglutaminase 1 (K polypeptide epidermal type I, protein-glutamine-gamma-glutamyltransferase); K05619 transglutaminase 1 [EC:2.3.2.13]	TGMH_TACTR Hemocyte protein-glutamine gamma-glutamyltransferase OS=Tachypleus tridentatus PE=1 SV=1	A0A0N0PA38_PAPXU Hemocyte protein-glutamine gamma-glutamyltransferase OS=Papilio xuthus GN=RR46_00821 PE=4 SV=1
	MEdarkturquoise	T2	Br-SG-TG1	GN	Px_08649_Cpr49Ab	IPR000618 Insect cuticle protein	GO:0042302 GO:structural constituent of cuticle	-	CU30_BOMMO Larval cuticle protein LCP-30 OS=Bombyx mori GN=LCP30 PE=1 SV=2	A0A194PXP5_PAPXU Larval cuticle protein LCP-30 OS=Papilio xuthus GN=RR46_07276 PE=4 SV=1
	MEdarkturquoise	T2	Br-SG-TG1	GN	Px_04597_Lsd-1	IPR004279 Perilipin	-	-	LSD1_DROME Lipid storage droplets surface-binding protein 1 OS=Drosophila melanogaster GN=Lsd-1 PE=2 SV=2	A0A194Q7T5_PAPXU Lipid storage droplets surface-binding protein 1 OS=Papilio xuthus GN=RR46_03835 PE=4 SV=1
	MEdarkturquoise	T2	Br-SG-TG1	GN	Px_17637_unknow	IPR001304 C-type lectin-like IPR016186 C-type lectin-like/link domain IPR016187 C-type lectin fold	-	hypothetical protein; K06560 mannose receptor, C type	MRC1_HUMAN Macrophage mannose receptor 1 OS=Homo sapiens GN=MRC1 PE=1 SV=1	A0A194PE23_PAPXU Macrophage mannose receptor 1 OS=Papilio xuthus GN=RR46_15095 PE=4 SV=1
	MEdarkturquoise	T2	Br-SG-TG1	GN	Px_13216_CG32447	IPR017978 GPCR family 3, C-terminal	GO:0004930 GO:G-protein coupled receptor activity GO:0007186 GO:G-protein coupled receptor signaling pathway GO:0016021 GO:integral component of membrane	hypothetical protein; K04605 metabotropic glutamate receptor 2/3	GRM3_MOUSE Metabotropic glutamate receptor 3 OS=Mus musculus GN=Grm3 PE=1 SV=1	A0A194PS45_PAPXU Metabotropic glutamate receptor 3 OS=Papilio xuthus GN=RR46_11287 PE=4 SV=1
	MEdarkturquoise	T2	Br-SG-TG1	GN	Px_09353_CG4576	IPR007577 Glycosyltransferase, DXD sugar-binding motif	-	similar to GA14400-PA; K01988 lactosylceramide 4-alpha-galactosyltransferase [EC:2.4.1.228]	NRF6_CAEEL Nose resistant to fluoxetine protein 6 OS=Caenorhabditis elegans GN=nrf-6 PE=1 SV=3	A0A194QKZ1_PAPXU Nose resistant to fluoxetine protein 6 OS=Papilio xuthus GN=RR46_07875 PE=4 SV=1
	MEdarkturquoise	T2	Br-SG-TG1	GN	Px_04014_CG4914	IPR001254 Serine proteases, trypsin domain IPR001314 Peptidase S1A, chymotrypsin family IPR009003 Peptidase S1, PA clan	GO:0004252 GO:serine-type endopeptidase activity GO:0006508 GO:proteolysis	TMPRSS4; transmembrane protease, serine 4; K09635 transmembrane protease, serine 4	TRYP_ASTAS Trypsin-1 OS=Astacus astacus PE=1 SV=1	A0A194Q3Q3_PAPXU Ovochymase-1 (Fragment) OS=Papilio xuthus GN=RR46_03358 PE=3 SV=1
	MEdarkturquoise	T2	Br-SG-TG1	GN	Px_02202_CG31326	IPR001254 Serine proteases, trypsin domain IPR001314 Peptidase S1A, chymotrypsin family IPR009003 Peptidase S1, PA clan	GO:0004252 GO:serine-type endopeptidase activity GO:0006508 GO:proteolysis	CTRL; chymotrypsin-like; K09632 chymotrypsin-like protease [EC:3.4.21.-]	CEL2A_PIG Chymotrypsin-like elastase family member 2A OS=Sus scrofa GN=CELA2A PE=1 SV=1	A0A194QG53_PAPXU Ovochymase-2 OS=Papilio xuthus GN=RR46_01882 PE=3 SV=1
	MEdarkturquoise	T2	Br-SG-TG1	GN	Px_10272_Pxd	IPR010255 Haem peroxidase IPR019791 Haem peroxidase, animal	GO:0004601 GO:peroxidase activity GO:0006979 GO:response to oxidative stress GO:0020037 GO:heme binding GO:0055114 GO:oxidation-reduction process	hypothetical protein; K00431 thyroid peroxidase [EC:1.11.1.8]	PERO_DROME Peroxidase OS=Drosophila melanogaster GN=Pxd PE=2 SV=2	A0A194QDV6_PAPXU Peroxidase OS=Papilio xuthus GN=RR46_08683 PE=4 SV=1
	MEdarkturquoise	T2	Br-SG-TG1	GN	Px_08838_CG7432	IPR001254 Serine proteases, trypsin domain IPR001314 Peptidase S1A, chymotrypsin family IPR009003 Peptidase S1, PA clan IPR022700 Proteinase, regulatory CLIP domain	GO:0004252 GO:serine-type endopeptidase activity GO:0006508 GO:proteolysis	prostasin-like; K08664 protease, serine, 8 (prostasin) [EC:3.4.21.-]	PCE_TACTR Proclotting enzyme OS=Tachypleus tridentatus PE=1 SV=1	A0A194Q2N1_PAPXU Proclotting enzyme OS=Papilio xuthus GN=RR46_07412 PE=3 SV=1
	MEdarkturquoise	T2	Br-SG-TG1	GN	Px_06139_ovo	-	-	similar to CG6824-PB, isoform B; K09216 ovo	OVO_DROME Transcriptional regulator ovo OS=Drosophila melanogaster GN=ovo PE=1 SV=2	A0A194QEK8_PAPXU Protein ovo OS=Papilio xuthus GN=RR46_05110 PE=4 SV=1
	MEdarkturquoise	T2	Br-SG-TG1	GN	Px_12819_yellow-c	IPR011042 Six-bladed beta-propeller, TolB-like IPR017996 Major royal jelly protein/protein yellow	-	-	YELL_DROSU Protein yellow OS=Drosophila subobscura GN=y PE=3 SV=1	A0A194PXR1_PAPXU Protein yellow OS=Papilio xuthus GN=RR46_10934 PE=4 SV=1
	MEdarkturquoise	T2	Br-SG-TG1	GN	Px_02711_a10	IPR005055 Insect odorant-binding protein A10/Ejaculatory bulb-specific protein 3	-	similar to CG14514-PA; K11321 bromodomain-containing protein 8	OB10_DROME Putative odorant-binding protein A10 OS=Drosophila melanogaster GN=a10 PE=2 SV=2	A0A194QQF6_PAPXU Putative odorant-binding protein A10 OS=Papilio xuthus GN=RR46_02283 PE=4 SV=1
	MEdarkturquoise	T2	Br-SG-TG1	GN	Px_08014_Spn27A	IPR023796 Serpin domain	-	NV10635, NV_06212, NV_30181; serpin 7; K13963 serpin B	SP27A_DROME Serine protease inhibitor 27A OS=Drosophila melanogaster GN=Spn27A PE=1 SV=1	A0A194PSZ8_PAPXU Putative serpin-like protein OS=Papilio xuthus GN=RR46_06706 PE=3 SV=1
	MEdarkturquoise	T2	Br-SG-TG1	GN	Px_06510_modSP	IPR000436 Sushi/SCR/CCP domain IPR001254 Serine proteases, trypsin domain IPR002172 Low-density lipoprotein (LDL) receptor class A repeat IPR009003 Peptidase S1, PA clan	GO:0004252 GO:serine-type endopeptidase activity GO:0005515 GO:protein binding GO:0006508 GO:proteolysis	similar to very low-density lipoprotein receptor; K04550 low density lipoprotein-related protein 1 (alpha-2-macroglobulin receptor)	MODSP_DROME Modular serine protease OS=Drosophila melanogaster GN=modSP PE=1 SV=2	A0A194Q0X1_PAPXU Putative vitellogenin receptor OS=Papilio xuthus GN=RR46_05416 PE=3 SV=1
	MEdarkturquoise	T2	Br-SG-TG1	GN	Px_04675_CG10345	IPR002159 CD36 family	GO:0016020 GO:membrane	scarb1, cb1015; scavenger receptor class B, member 1; K13885 scavenger receptor class B, member 1	SCRB1_PIG Scavenger receptor class B member 1 OS=Sus scrofa GN=SCARB1 PE=2 SV=1	A0A194Q1W4_PAPXU Scavenger receptor class B member 1 OS=Papilio xuthus GN=RR46_03901 PE=3 SV=1
	MEdarkturquoise	T2	Br-SG-TG1	GN	Px_01780_CG11313	IPR001254 Serine proteases, trypsin domain IPR001314 Peptidase S1A, chymotrypsin family IPR009003 Peptidase S1, PA clan IPR022700 Proteinase, regulatory CLIP domain	GO:0004252 GO:serine-type endopeptidase activity GO:0006508 GO:proteolysis	ea; easter (EC:3.4.-.- 3.4.21.-); K01362 [EC:3.4.21.-]	MP1_DROME Melanization protease 1 OS=Drosophila melanogaster GN=MP1 PE=1 SV=1	A0A0N1I2Q4_PAPXU Serine protease easter OS=Papilio xuthus GN=RR46_01498 PE=3 SV=1
	MEdarkturquoise	T2	Br-SG-TG1	GN	Px_15978_grass	IPR001254 Serine proteases, trypsin domain IPR001314 Peptidase S1A, chymotrypsin family IPR009003 Peptidase S1, PA clan IPR022700 Proteinase, regulatory CLIP domain	GO:0004252 GO:serine-type endopeptidase activity GO:0006508 GO:proteolysis	GA18526 gene product from transcript GA18526-RA; K01362 [EC:3.4.21.-]	EAST_DROME Serine protease easter OS=Drosophila melanogaster GN=ea PE=1 SV=3	A0A194PGL1_PAPXU Serine protease easter OS=Papilio xuthus GN=RR46_13663 PE=3 SV=1
	MEdarkturquoise	T2	Br-SG-TG1	GN	Px_16169_CG17572	IPR001254 Serine proteases, trypsin domain IPR001314 Peptidase S1A, chymotrypsin family IPR009003 Peptidase S1, PA clan	GO:0004252 GO:serine-type endopeptidase activity GO:0006508 GO:proteolysis	ea; easter (EC:3.4.-.- 3.4.21.-); K01362 [EC:3.4.21.-]	EAST_DROME Serine protease easter OS=Drosophila melanogaster GN=ea PE=1 SV=3	A0A194PH36_PAPXU Serine protease easter OS=Papilio xuthus GN=RR46_13833 PE=3 SV=1
	MEdarkturquoise	T2	Br-SG-TG1	GN	Px_11955_Sp212	IPR001254 Serine proteases, trypsin domain IPR001314 Peptidase S1A, chymotrypsin family IPR009003 Peptidase S1, PA clan IPR031986 Serine protease gd, N-terminal domain	GO:0004252 GO:serine-type endopeptidase activity GO:0006508 GO:proteolysis	gd; gastrulation-defective (EC:3.4.-.- 3.4.21.-); K01362 [EC:3.4.21.-]	GD_DROME Serine protease gd OS=Drosophila melanogaster GN=gd PE=1 SV=2	A0A194PZR5_PAPXU Serine protease gd OS=Papilio xuthus GN=RR46_10134 PE=3 SV=1
	MEdarkturquoise	T2	Br-SG-TG1	GN	Px_09528_CG4927	IPR001254 Serine proteases, trypsin domain IPR001314 Peptidase S1A, chymotrypsin family IPR009003 Peptidase S1, PA clan	GO:0004252 GO:serine-type endopeptidase activity GO:0006508 GO:proteolysis	similar to transmembrane protease, serine 9; K09640 transmembrane protease, serine 9 [EC:3.4.21.-]	SNAK_DROME Serine protease snake OS=Drosophila melanogaster GN=snk PE=1 SV=2	A0A194Q9Z8_PAPXU Serine protease snake OS=Papilio xuthus GN=RR46_08041 PE=3 SV=1
	MEdarkturquoise	T2	Br-SG-TG1	GN	Px_09531_CG4927	IPR001254 Serine proteases, trypsin domain IPR001314 Peptidase S1A, chymotrypsin family IPR009003 Peptidase S1, PA clan	GO:0004252 GO:serine-type endopeptidase activity GO:0006508 GO:proteolysis	similar to transmembrane protease, serine 9; K09640 transmembrane protease, serine 9 [EC:3.4.21.-]	SNAK_DROME Serine protease snake OS=Drosophila melanogaster GN=snk PE=1 SV=2	A0A194Q9Q7_PAPXU Serine protease snake OS=Papilio xuthus GN=RR46_08044 PE=3 SV=1
	MEdarkturquoise	T2	Br-SG-TG1	GN	Px_12689_CG2016	IPR010562 Haemolymph juvenile hormone binding	-	-	TAKT_DROME Protein takeout OS=Drosophila melanogaster GN=to PE=2 SV=1	I4DIY2_PAPXU Takeout/JHBP like protein OS=Papilio xuthus PE=2 SV=1
	MEdarkturquoise	T2	Br-SG-TG1	GN	Px_06488_Ugt35a	IPR002213 UDP-glucuronosyl/UDP-glucosyltransferase	GO:0008152 GO:metabolic process GO:0016758 GO:transferase activity, transferring hexosyl groups	similar to glucosyl/glucuronosyl transferases; K00699 glucuronosyltransferase [EC:2.4.1.17]	UD2A3_HUMAN UDP-glucuronosyltransferase 2A3 OS=Homo sapiens GN=UGT2A3 PE=2 SV=2	A0A194Q740_PAPXU UDP-glucuronosyltransferase 2A3 OS=Papilio xuthus GN=RR46_05394 PE=4 SV=1
	MEdarkturquoise	T2	Br-SG-TG1	GN	Px_01975_unknow	-	-	-	-	A0A0N1PEL7_PAPXU Uncharacterized protein OS=Papilio xuthus GN=RR46_01679 PE=4 SV=1
	MEdarkturquoise	T2	Br-SG-TG1	GN	Px_09746_unknow	-	-	-	-	A0A194QAD9_PAPXU Uncharacterized protein OS=Papilio xuthus GN=RR46_08239 PE=4 SV=1
	MEdarkturquoise	T2	Br-SG-TG1	GN	Px_06292_CG16786	IPR031866 Domain of unknown function DUF4758	-	-	-	A0A194Q5Z9_PAPXU Uncharacterized protein OS=Papilio xuthus GN=RR46_05227 PE=4 SV=1
	MEdarkturquoise	T2	Br-SG-TG1	GN	Px_06328_unknow	-	-	-	-	A0A194QC33_PAPXU Uncharacterized protein OS=Papilio xuthus GN=RR46_05256 PE=4 SV=1
	MEdarkturquoise	T2	Br-SG-TG1	GN	Px_03568_CG17211	IPR001007 VWFC domain	GO:0005515 GO:protein binding	-	-	A0A194Q9X4_PAPXU Uncharacterized protein OS=Papilio xuthus GN=RR46_03013 PE=4 SV=1
	MEdarkturquoise	T2	Br-SG-TG1	GN	Px_02777_CG10433	-	-	-	-	A0A194Q0Q0_PAPXU Uncharacterized protein OS=Papilio xuthus GN=RR46_02348 PE=4 SV=1
	MEdarkturquoise	T2	Br-SG-TG1	GN	Px_12135_unknow	-	-	-	-	A0A194Q1W7_PAPXU Uncharacterized protein OS=Papilio xuthus GN=RR46_10307 PE=4 SV=1
	MEdarkturquoise	T2	Br-SG-TG1	GN	Px_05550_CG2004	IPR001254 Serine proteases, trypsin domain IPR004119 Protein of unknown function DUF227 IPR009003 Peptidase S1, PA clan IPR011009 Protein kinase-like domain IPR015897 CHK kinase-like	GO:0004252 GO:serine-type endopeptidase activity GO:0006508 GO:proteolysis	-	-	A0A194Q0V2_PAPXU Uncharacterized protein OS=Papilio xuthus GN=RR46_04597 PE=4 SV=1
	MEdarkturquoise	T2	Br-SG-TG1	GN	Px_04378_unknow	-	-	-	-	A0A194PZL3_PAPXU Uncharacterized protein OS=Papilio xuthus GN=RR46_03630 PE=4 SV=1
	MEdarkturquoise	T2	Br-SG-TG1	GN	Px_12881_unknow	-	-	-	-	A0A194PWY7_PAPXU Uncharacterized protein OS=Papilio xuthus GN=RR46_10992 PE=4 SV=1
	MEdarkturquoise	T2	Br-SG-TG1	GN	Px_08657_unknow	IPR006170 Pheromone/general odorant binding protein	GO:0005549 GO:odorant binding	-	B1_TENMO B1 protein (Fragment) OS=Tenebrio molitor PE=2 SV=1	A0A194PXQ0_PAPXU Uncharacterized protein OS=Papilio xuthus GN=RR46_07281 PE=4 SV=1
	MEdarkturquoise	T2	Br-SG-TG1	GN	Px_11015_unknow	-	-	-	-	A0A194PWK1_PAPXU Uncharacterized protein OS=Papilio xuthus GN=RR46_09295 PE=4 SV=1
	MEdarkturquoise	T2	Br-SG-TG1	GN	Px_10334_CG12540	-	-	-	-	A0A194PQM1_PAPXU Uncharacterized protein OS=Papilio xuthus GN=RR46_08722 PE=4 SV=1
	MEdarkturquoise	T2	Br-SG-TG1	GN	Px_14951_unknow	-	-	Amylo-alpha-1,6-glucosidase family protein; K01196 glycogen debranching enzyme [EC:2.4.1.25 3.2.1.33]	-	A0A194PKX9_PAPXU Uncharacterized protein OS=Papilio xuthus GN=RR46_12818 PE=4 SV=1
	MEdarkturquoise	T2	Br-SG-TG1	GN	Px_15476_CG32816	-	-	-	-	A0A194PMV1_PAPXU Uncharacterized protein OS=Papilio xuthus GN=RR46_13224 PE=4 SV=1
	MEdarkturquoise	T2	Br-SG-TG1	GN	Px_16884_unknow	-	-	-	-	A0A194PE37_PAPXU Uncharacterized protein OS=Papilio xuthus GN=RR46_14458 PE=4 SV=1
	MEdarkturquoise	T2	Br-SG-TG1	GN	Px_17575_CG15905	-	-	-	-	A0A194PDX0_PAPXU Uncharacterized protein OS=Papilio xuthus GN=RR46_15040 PE=4 SV=1
	MEdarkturquoise	T2	Br-SG-TG1	GN	Px_15357_Uro	IPR002042 Uricase	-	uricase; K00365 urate oxidase [EC:1.7.3.3]	URIC_DROSU Uricase (Fragment) OS=Drosophila subobscura GN=Uro PE=2 SV=1	A0A194PKW6_PAPXU Uricase OS=Papilio xuthus GN=RR46_13137 PE=3 SV=1
	MEdarkturquoise	T2	Br-SG-TG1	GN	Px_01810_CG15661	IPR001254 Serine proteases, trypsin domain IPR001314 Peptidase S1A, chymotrypsin family IPR002213 UDP-glucuronosyl/UDP-glucosyltransferase IPR009003 Peptidase S1, PA clan	GO:0004252 GO:serine-type endopeptidase activity GO:0006508 GO:proteolysis GO:0008152 GO:metabolic process GO:0016758 GO:transferase activity, transferring hexosyl groups	glucosyl/glucuronosyl transferases ; K00699 glucuronosyltransferase [EC:2.4.1.17]	VDP_BOMMO Vitellin-degrading protease OS=Bombyx mori PE=1 SV=1	A0A0N0P9D3_PAPXU Vitellin-degrading protease OS=Papilio xuthus GN=RR46_01526 PE=3 SV=1
	MEdarkturquoise	T3	Br-SG-TG1	BN	Px_12293_org-1	IPR001699 Transcription factor, T-box IPR008967 p53-like transcription factor, DNA-binding	GO:0003700 GO:transcription factor activity, sequence-specific DNA binding GO:0005634 GO:nucleus GO:0006355 GO:regulation of transcription, DNA-templated	hypothetical protein LOC100468920; K10175 T-box protein 1	TBX1_HUMAN T-box transcription factor TBX1 OS=Homo sapiens GN=TBX1 PE=1 SV=1	A0A194PKE2_PAPXU T-box transcription factor TBX1 OS=Papilio xuthus GN=RR46_10459 PE=4 SV=1
	MEdarkturquoise	T3	TG23-AG	BN	Px_07950_CG6415	IPR006222 Glycine cleavage T-protein-like, N-terminal IPR013977 Glycine cleavage T-protein, C-terminal barrel domain IPR027266 GTP-binding protein TrmE/Glycine cleavage system T protein, domain 1 IPR029043 Glycine cleavage T-protein/YgfZ, C-terminal domain	GO:0005515 GO:protein binding	aminomethyltransferase ; K00605 aminomethyltransferase [EC:2.1.2.10]	GCST_HUMAN Aminomethyltransferase, mitochondrial OS=Homo sapiens GN=AMT PE=1 SV=1	A0A194PLJ0_PAPXU Aminomethyltransferase OS=Papilio xuthus GN=RR46_06643 PE=3 SV=1
	MEdarkturquoise	T3	TG23-AG	BN	Px_04461_CG6749	IPR001611 Leucine-rich repeat IPR003591 Leucine-rich repeat, typical subtype IPR032675 Leucine-rich repeat domain, L domain-like	GO:0005515 GO:protein binding	Cpn2, RGD1305170; carboxypeptidase N, polypeptide 2 (EC:3.4.17.3); K13023 carboxypeptidase N regulatory subunit	CPN2_MOUSE Carboxypeptidase N subunit 2 OS=Mus musculus GN=Cpn2 PE=1 SV=2	A0A194Q571_PAPXU Carboxypeptidase N subunit 2 OS=Papilio xuthus GN=RR46_03707 PE=4 SV=1
	MEdarkturquoise	T3	TG23-AG	BN	Px_02705_PebIII	IPR005055 Insect odorant-binding protein A10/Ejaculatory bulb-specific protein 3	-	similar to CG14514-PA; K11321 bromodomain-containing protein 8	PEB3_DROME Ejaculatory bulb-specific protein 3 OS=Drosophila melanogaster GN=EbpIII PE=2 SV=2	B5U9W9_PAPXU Chemosensory protein 8b OS=Papilio xuthus GN=PxutCSP8b PE=2 SV=1
	MEdarkturquoise	T3	TG23-AG	BN	Px_08990_CG33116	IPR000462 CDP-alcohol phosphatidyltransferase	GO:0008654 GO:phospholipid biosynthetic process GO:0016020 GO:membrane GO:0016780 GO:phosphotransferase activity, for other substituted phosphate groups	similar to AGAP008881-PA; K00993 ethanolaminephosphotransferase [EC:2.7.8.1]	EPT1_BOVIN Ethanolaminephosphotransferase 1 OS=Bos taurus GN=SELENOI PE=2 SV=3	A0A194QBA1_PAPXU Ethanolaminephosphotransferase 1 OS=Papilio xuthus GN=RR46_07545 PE=3 SV=1
	MEdarkturquoise	T3	TG23-AG	BN	Px_13819_CG41378	IPR004911 Gamma interferon inducible lysosomal thiol reductase GILT IPR012336 Thioredoxin-like fold	-	hypothetical protein ; K08059 interferon, gamma-inducible protein 30	GILT_BOVIN Gamma-interferon-inducible lysosomal thiol reductase OS=Bos taurus GN=IFI30 PE=2 SV=1	A0A194PUK0_PAPXU Gamma-interferon-inducible lysosomal thiol reductase OS=Papilio xuthus GN=RR46_11819 PE=4 SV=1
	MEdarkturquoise	T3	TG23-AG	BN	Px_09644_unknow	IPR016179 Insulin-like IPR022352 Insulin family	GO:0005179 GO:hormone activity GO:0005576 GO:extracellular region	ins, zgc:109842; preproinsulin; K04526 insulin	INS_CYPCA Insulin OS=Cyprinus carpio GN=ins PE=1 SV=1	A0A194QBI3_PAPXU Insulin OS=Papilio xuthus GN=RR46_08147 PE=3 SV=1
	MEdarkturquoise	T3	TG23-AG	BN	Px_06508_modSP	IPR000436 Sushi/SCR/CCP domain IPR001254 Serine proteases, trypsin domain IPR002172 Low-density lipoprotein (LDL) receptor class A repeat IPR009003 Peptidase S1, PA clan	GO:0004252 GO:serine-type endopeptidase activity GO:0005515 GO:protein binding GO:0006508 GO:proteolysis	hypothetical protein; K03992 mannan-binding lectin serine protease 1 [EC:3.4.21.-]	MODSP_DROME Modular serine protease OS=Drosophila melanogaster GN=modSP PE=1 SV=2	A0A194Q760_PAPXU Limulus clotting factor C OS=Papilio xuthus GN=RR46_05414 PE=3 SV=1
	MEdarkturquoise	T3	TG23-AG	BN	Px_03852_Npc2g	IPR003172 MD-2-related lipid-recognition domain IPR014756 Immunoglobulin E-set	-	Epididymal secretory protein E1 precursor, putative; K13443 Niemann-Pick C2 protein	ML1P_MANSE MD-2-related lipid-recognition protein OS=Manduca sexta PE=1 SV=1	A0A194QMD5_PAPXU MD-2-related lipid-recognition protein OS=Papilio xuthus GN=RR46_03242 PE=4 SV=1
	MEdarkturquoise	T3	TG23-AG	BN	Px_05914_CG4995	IPR002067 Mitochondrial carrier protein IPR018108 Mitochondrial substrate/solute carrier IPR023395 Mitochondrial carrier domain	GO:0055085 GO:transmembrane transport	mitochondrial carrier protein ymc ; K15109 solute carrier family 25 (mitochondrial carnitine/acylcarnitine transporter), member 20/29	MCATL_RAT Mitochondrial basic amino acids transporter OS=Rattus norvegicus GN=Slc25a29 PE=2 SV=1	I4DL98_PAPXU Mitochondrial carnitine/acylcarnitine carrier protein CACL OS=Papilio xuthus GN=RR46_04910 PE=2 SV=1
	MEdarkturquoise	T3	TG23-AG	BN	Px_09527_CG11843	IPR001254 Serine proteases, trypsin domain IPR001314 Peptidase S1A, chymotrypsin family IPR009003 Peptidase S1, PA clan IPR022700 Proteinase, regulatory CLIP domain	GO:0004252 GO:serine-type endopeptidase activity GO:0006508 GO:proteolysis	similar to transmembrane protease, serine 9; K09640 transmembrane protease, serine 9 [EC:3.4.21.-]	SNAK_DROME Serine protease snake OS=Drosophila melanogaster GN=snk PE=1 SV=2	A0A194Q9Q9_PAPXU Serine protease snake OS=Papilio xuthus GN=RR46_08040 PE=3 SV=1
	MEdarkturquoise	T3	TG23-AG	BN	Px_01836_CG6749	IPR001611 Leucine-rich repeat IPR003591 Leucine-rich repeat, typical subtype IPR032675 Leucine-rich repeat domain, L domain-like	GO:0005515 GO:protein binding	similar to hCG2040284; K13023 carboxypeptidase N regulatory subunit	TRIL_RAT TLR4 interactor with leucine rich repeats OS=Rattus norvegicus GN=Tril PE=1 SV=1	A0A0N0P9Y1_PAPXU TLR4 interactor with leucine rich repeats OS=Papilio xuthus GN=RR46_01550 PE=4 SV=1
	MEdarkturquoise	T3	TG23-AG	BN	Px_09869_CG8830	IPR001394 Peptidase C19, ubiquitin carboxyl-terminal hydrolase	GO:0016579 GO:protein deubiquitination GO:0036459 GO:thiol-dependent ubiquitinyl hydrolase activity	ubiquitin specific protease ; K11854 ubiquitin carboxyl-terminal hydrolase 35/38 [EC:3.1.2.15]	UBP46_RAT Ubiquitin carboxyl-terminal hydrolase 46 OS=Rattus norvegicus GN=Usp46 PE=1 SV=2	A0A194PLD9_PAPXU Ubiquitin carboxyl-terminal hydrolase 46 OS=Papilio xuthus GN=RR46_08346 PE=3 SV=1
	MEdarkturquoise	T3	TG23-AG	BN	Px_03861_unknow	-	-	-	-	A0A194QI86_PAPXU Uncharacterized protein OS=Papilio xuthus GN=RR46_03251 PE=4 SV=1
	MEdarkturquoise	T3	TG23-AG	BN	Px_09237_unknow	-	-	-	-	A0A194QF10_PAPXU Uncharacterized protein OS=Papilio xuthus GN=RR46_07763 PE=4 SV=1
	MEdarkturquoise	T3	TG23-AG	BN	Px_01691_unknow	-	-	-	-	A0A0N0P9W8_PAPXU Uncharacterized protein OS=Papilio xuthus GN=RR46_01415 PE=4 SV=1
	MEdarkturquoise	T3	TG23-AG	BN	Px_07929_unknow	-	-	-	-	A0A194PLG8_PAPXU Uncharacterized protein OS=Papilio xuthus GN=RR46_06623 PE=4 SV=1
	MEdarkturquoise	T3	epidermis	BN	Px_05965_CG8234	IPR005828 Major facilitator, sugar transporter-like IPR020846 Major facilitator superfamily domain	GO:0016021 GO:integral component of membrane GO:0022857 GO:transmembrane transporter activity GO:0055085 GO:transmembrane transport	hypothetical protein ; K08145 MFS transporter, SP family, solute carrier family 2 (facilitated glucose transporter), member 8	TRET1_CULQU Facilitated trehalose transporter Tret1 OS=Culex quinquefasciatus GN=Tret1 PE=3 SV=1	A0A194PVP4_PAPXU Facilitated trehalose transporter Tret1 OS=Papilio xuthus GN=RR46_04959 PE=4 SV=1
	MEdarkturquoise	T3	epidermis	BN	Px_11507_CG6142	IPR000172 Glucose-methanol-choline oxidoreductase, N-terminal IPR007867 Glucose-methanol-choline oxidoreductase, C-terminal IPR023753 FAD/NAD(P)-binding domain	GO:0016491 GO:oxidoreductase activity GO:0016614 GO:oxidoreductase activity, acting on CH-OH group of donors GO:0050660 GO:flavin adenine dinucleotide binding GO:0055114 GO:oxidation-reduction process	CG9519 gene product from transcript CG9519-RA (EC:1.1.99.1); K00108 choline dehydrogenase [EC:1.1.99.1]	DHGL_DROPS Glucose dehydrogenase [FAD, quinone] OS=Drosophila pseudoobscura pseudoobscura GN=Gld PE=3 SV=4	A0A194QGE4_PAPXU Glucose dehydrogenase [acceptor] OS=Papilio xuthus GN=RR46_09724 PE=4 SV=1
	MEdarkturquoise	T3	epidermis	BN	Px_00728_unknow	IPR002938 FAD-binding domain IPR023753 FAD/NAD(P)-binding domain	GO:0016491 GO:oxidoreductase activity GO:0055114 GO:oxidation-reduction process GO:0071949 GO:FAD binding	AGAP005948-PA; K00486 kynurenine 3-monooxygenase [EC:1.14.13.9]	KMO_ANOGA Kynurenine 3-monooxygenase OS=Anopheles gambiae GN=kh PE=3 SV=2	A0A0N0PAS9_PAPXU Kynurenine 3-monooxygenase OS=Papilio xuthus GN=RR46_00561 PE=4 SV=1
	MEdarkturquoise	T3	epidermis	BN	Px_14119_CG8028	IPR011701 Major facilitator superfamily IPR020846 Major facilitator superfamily domain	GO:0016021 GO:integral component of membrane GO:0055085 GO:transmembrane transport	SLC16A9; solute carrier family 16, member 9 (monocarboxylic acid transporter 9); K08186 MFS transporter, MCP family, solute carrier family 16 (monocarboxylic acid transporters), member 9	MOT9_PONAB Monocarboxylate transporter 9 OS=Pongo abelii GN=SLC16A9 PE=2 SV=1	A0A194PNS1_PAPXU Monocarboxylate transporter 9 OS=Papilio xuthus GN=RR46_12080 PE=4 SV=1
	MEdarkturquoise	T3	epidermis	BN	Px_07409_cora	IPR011993 PH domain-like IPR014352 FERM/acyl-CoA-binding protein, 3-helical bundle IPR018979 FERM, N-terminal IPR018980 FERM, C-terminal PH-like domain IPR019748 FERM central domain IPR019749 Band 4.1 domain IPR029071 Ubiquitin-related domain	-	similar to Protein 4.1 homolog (Coracle protein); K06107 erythrocyte membrane protein band 4.1	41_DROME Protein 4.1 homolog OS=Drosophila melanogaster GN=cora PE=1 SV=1	A0A194QDI0_PAPXU Protein 4.1-like OS=Papilio xuthus GN=RR46_06183 PE=4 SV=1
	MEdarkturquoise	T3	epidermis	BN	Px_17033_CG7840	IPR001104 3-oxo-5-alpha-steroid 4-dehydrogenase, C-terminal	GO:0005737 GO:cytoplasm GO:0006629 GO:lipid metabolic process GO:0016021 GO:integral component of membrane GO:0016627 GO:oxidoreductase activity, acting on the CH-CH group of donors	GA20623 gene product from transcript GA20623-RA; K12345 3-oxo-5-alpha-steroid 4-dehydrogenase 3 [EC:1.3.99.5]	PORED_DROME Polyprenol reductase OS=Drosophila melanogaster GN=CG7840 PE=2 SV=1	A0A194PCY0_PAPXU Putative polyprenol reductase OS=Papilio xuthus GN=RR46_14586 PE=4 SV=1
	MEdarkturquoise	T3	epidermis	BN	Px_09234_unknow	-	-	-	-	A0A194QKM0_PAPXU Uncharacterized protein OS=Papilio xuthus GN=RR46_07760 PE=4 SV=1
	MEdarkturquoise	T3	TG23-AG	GN	Px_04620_CG31106	IPR011701 Major facilitator superfamily IPR020846 Major facilitator superfamily domain	GO:0016021 GO:integral component of membrane GO:0055085 GO:transmembrane transport	NV14189; similar to synaptic vesicle protein; K06258 MFS transporter, VNT family, synaptic vesicle glycoprotein 2	SV2C_MOUSE Synaptic vesicle glycoprotein 2C OS=Mus musculus GN=Sv2c PE=1 SV=2	A0A194Q1R5_PAPXU Synaptic vesicle glycoprotein 2C OS=Papilio xuthus GN=RR46_03856 PE=4 SV=1
	MEdarkturquoise	T3	TG23-AG	GN	Px_11588_Treh	IPR001661 Glycoside hydrolase, family 37 IPR008928 Six-hairpin glycosidase-like	GO:0003824 GO:catalytic activity GO:0004555 GO:alpha,alpha-trehalase activity GO:0005991 GO:trehalose metabolic process	similar to Trehalase precursor (Alpha,alpha-trehalase) (Alpha,alpha-trehalose glucohydrolase); K01194 alpha,alpha-trehalase [EC:3.2.1.28]	TREA_BOMMO Trehalase OS=Bombyx mori PE=1 SV=1	A0A194QAN3_PAPXU Trehalase OS=Papilio xuthus GN=RR46_09796 PE=3 SV=1
	MEdarkturquoise	T3	epidermis	GN	Px_15940_CG42534	IPR002110 Ankyrin repeat IPR020683 Ankyrin repeat-containing domain	GO:0005515 GO:protein binding	ank3, ankyrin-G; ankyrin 3, node of Ranvier (ankyrin G); K10380 ankyrin	SECG_DICDI Ankyrin repeat, PH and SEC7 domain containing protein secG OS=Dictyostelium discoideum GN=secG PE=2 SV=1	A0A194PG92_PAPXU Ankyrin repeat, PH and SEC7 domain containing protein secG OS=Papilio xuthus GN=RR46_13627 PE=4 SV=1
	MEdarkturquoise	T3	epidermis	GN	Px_05942_ninaB	IPR001236 Lactate/malate dehydrogenase, N-terminal IPR004294 Carotenoid oxygenase IPR015955 Lactate dehydrogenase/glycoside hydrolase, family 4, C-terminal IPR016040 NAD(P)-binding domain IPR022383 Lactate/malate dehydrogenase, C-terminal	GO:0003824 GO:catalytic activity GO:0005975 GO:carbohydrate metabolic process GO:0016491 GO:oxidoreductase activity GO:0016616 GO:oxidoreductase activity, acting on the CH-OH group of donors, NAD or NADP as acceptor GO:0016702 GO:oxidoreductase activity, acting on single donors with incorporation of molecular oxygen, incorporation of two atoms of oxygen GO:0055114 GO:oxidation-reduction process	BCDO2, BCO2; beta-carotene dioxygenase 2; K10252 beta,beta-carotene 9',10'-dioxygenase [EC:1.14.99.-]	NINAB_GALME Carotenoid isomerooxygenase OS=Galleria mellonella GN=ninaB PE=1 SV=1	A0A194PTS0_PAPXU Beta,beta-carotene 9',10'-oxygenase OS=Papilio xuthus GN=RR46_04936 PE=4 SV=1
	MEdarkturquoise	T3	epidermis	GN	Px_15679_NLaz	IPR000566 Lipocalin/cytosolic fatty-acid binding domain IPR003057 Invertebrate colouration protein IPR011038 Calycin-like IPR012674 Calycin	GO:0031409 GO:pigment binding	lipocalin-like domain-containing protein; K03098 outer membrane lipoprotein Blc	ICYB_MANSE Insecticyanin-B OS=Manduca sexta GN=INSB PE=2 SV=1	A0A194PFU7_PAPXU Insecticyanin-B OS=Papilio xuthus GN=RR46_13388 PE=3 SV=1
	MEdarkturquoise	T3	epidermis	GN	Px_03301_Cyp304a1	IPR001128 Cytochrome P450 IPR002401 Cytochrome P450, E-class, group I	GO:0005506 GO:iron ion binding GO:0016705 GO:oxidoreductase activity, acting on paired donors, with incorporation or reduction of molecular oxygen GO:0020037 GO:heme binding GO:0055114 GO:oxidation-reduction process	CYP15A1; cytochrome P450 15A1; K14937 cytochrome P450, family 15, subfamily A, polypeptide 1	CP304_DROME Probable cytochrome P450 304a1 OS=Drosophila melanogaster GN=Cyp304a1 PE=2 SV=2	A0A194QBQ6_PAPXU Putative cytochrome P450 304a1 OS=Papilio xuthus GN=RR46_02776 PE=3 SV=1
	MEdarkturquoise	T3	epidermis	GN	Px_09245_CG7180	IPR000242 PTP type protein phosphatase IPR003595 Protein-tyrosine phosphatase, catalytic IPR029021 Protein-tyrosine phosphatase-like	GO:0004725 GO:protein tyrosine phosphatase activity GO:0006470 GO:protein dephosphorylation	ptprk, r-ptp-kappa; protein tyrosine phosphatase, receptor type, K; K06776 protein tyrosine phosphatase, receptor type, K [EC:3.1.3.48]	PTPRK_HUMAN Receptor-type tyrosine-protein phosphatase kappa OS=Homo sapiens GN=PTPRK PE=1 SV=2	A0A194QEV5_PAPXU Receptor-type tyrosine-protein phosphatase kappa OS=Papilio xuthus GN=RR46_07771 PE=4 SV=1
	MEdarkturquoise	T3	epidermis	GN	Px_03456_CG9027	IPR001424 Superoxide dismutase, copper/zinc binding domain	GO:0006801 GO:superoxide metabolic process GO:0046872 GO:metal ion binding GO:0055114 GO:oxidation-reduction process	SOD2; superoxide dismutase (AGAP005234-PA); K04565 Cu/Zn superoxide dismutase [EC:1.15.1.1]	SODC2_MESCR Superoxide dismutase [Cu-Zn] 2 OS=Mesembryanthemum crystallinum GN=SODCC.2 PE=2 SV=1	A0A194Q3L2_PAPXU Superoxide dismutase [Cu-Zn], chloroplastic OS=Papilio xuthus GN=RR46_02915 PE=4 SV=1
	MEdarkturquoise	T3	epidermis	GN	Px_02721_unknow	-	-	-	-	A0A194QQG5_PAPXU Uncharacterized protein OS=Papilio xuthus GN=RR46_02293 PE=4 SV=1
	MEdarkturquoise	T3	epidermis	GN	Px_15942_CG12811	IPR031993 Domain of unknown function DUF4789	-	-	-	A0A194PGH7_PAPXU Uncharacterized protein OS=Papilio xuthus GN=RR46_13628 PE=4 SV=1
	MEdarkturquoise	T4	Br-SG-TG1	BN	Px_14388_CG11198	IPR000089 Biotin/lipoyl attachment IPR005479 Carbamoyl-phosphate synthetase large subunit-like, ATP-binding domain IPR005481 Biotin carboxylase-like, N-terminal domain IPR011053 Single hybrid motif IPR011054 Rudiment single hybrid motif IPR013537 Acetyl-CoA carboxylase, central domain IPR013815 ATP-grasp fold, subdomain 1 IPR013816 ATP-grasp fold, subdomain 2 IPR016185 Pre-ATP-grasp domain	GO:0003824 GO:catalytic activity GO:0003989 GO:acetyl-CoA carboxylase activity GO:0005524 GO:ATP binding GO:0006633 GO:fatty acid biosynthetic process	AGAP005175-PA; K11262 acetyl-CoA carboxylase / biotin carboxylase [EC:6.4.1.2 6.3.4.14]	ACACA_HUMAN Acetyl-CoA carboxylase 1 OS=Homo sapiens GN=ACACA PE=1 SV=2	A0A194PSJ5_PAPXU Acetyl-CoA carboxylase 1 OS=Papilio xuthus GN=RR46_12312 PE=4 SV=1
	MEdarkturquoise	T4	Br-SG-TG1	BN	Px_01332_CG40160	IPR001254 Serine proteases, trypsin domain IPR001314 Peptidase S1A, chymotrypsin family IPR009003 Peptidase S1, PA clan	GO:0004252 GO:serine-type endopeptidase activity GO:0006508 GO:proteolysis	similar to hyaluronan binding protein 2; K08648 hyaluronan binding protein 2 [EC:3.4.21.-]	TRYB1_MOUSE Tryptase OS=Mus musculus GN=Tpsab1 PE=2 SV=1	A0A0N1PF20_PAPXU Serine proteinase stubble OS=Papilio xuthus GN=RR46_01081 PE=4 SV=1
	MEdarkturquoise	T4	epidermis	BN	Px_14188_CG32068	IPR004313 Acireductone dioxygenase ARD family IPR011051 RmlC-like cupin domain IPR014710 RmlC-like jelly roll fold	GO:0010309 GO:acireductone dioxygenase [iron(II)-requiring] activity GO:0055114 GO:oxidation-reduction process	similar to 1,2-dihydroxy-3-keto-5-methylthiopentene dioxygenase (Aci-reductone dioxygenase) (ARD) (Androgen-responsive ARD-like protein 1); K08967 1,2-dihydroxy-3-keto-5-methylthiopentene dioxygenase [EC:1.13.11.53 1.13.11.54]	MTND_DROME 1,2-dihydroxy-3-keto-5-methylthiopentene dioxygenase OS=Drosophila melanogaster GN=Adi1 PE=2 SV=2	I4DJ75_PAPXU 1,2-dihydroxy-3-keto-5-methylthiopentene dioxygenase OS=Papilio xuthus GN=RR46_12143 PE=2 SV=1
	MEdarkturquoise	T4	epidermis	BN	Px_02717_Phk-3	IPR005055 Insect odorant-binding protein A10/Ejaculatory bulb-specific protein 3	-	-	PEB3_DROME Ejaculatory bulb-specific protein 3 OS=Drosophila melanogaster GN=EbpIII PE=2 SV=2	A0A194QJR0_PAPXU Ejaculatory bulb-specific protein 3 OS=Papilio xuthus GN=RR46_02289 PE=4 SV=1
	MEdarkturquoise	T4	epidermis	BN	Px_09700_GstS1	IPR004045 Glutathione S-transferase, N-terminal IPR004046 Glutathione S-transferase, C-terminal IPR010987 Glutathione S-transferase, C-terminal-like IPR012336 Thioredoxin-like fold	GO:0005515 GO:protein binding	similar to CG8938-PA, isoform A; K00799 glutathione S-transferase [EC:2.5.1.18]	GST1_BLAGE Glutathione S-transferase OS=Blattella germanica PE=1 SV=3	I4DIP3_PAPXU Glutathione S transferase S1 OS=Papilio xuthus GN=RR46_08198 PE=2 SV=1
	MEdarkturquoise	T4	epidermis	BN	Px_04936_unknow	-	-	-	-	A0A194QJ76_PAPXU Uncharacterized protein OS=Papilio xuthus GN=RR46_04096 PE=4 SV=1
	MEdarkturquoise	T4	epidermis	BN	Px_00717_unknow	-	-	-	-	A0A0N1IN04_PAPXU Uncharacterized protein OS=Papilio xuthus GN=RR46_00554 PE=4 SV=1
	MEdarkturquoise	T4	epidermis	BN	Px_05509_unknow	-	-	-	-	A0A194PZ40_PAPXU Uncharacterized protein OS=Papilio xuthus GN=RR46_04559 PE=4 SV=1
	MEdarkturquoise	T4	epidermis	GN	Px_04644_CG31106	IPR011701 Major facilitator superfamily IPR020846 Major facilitator superfamily domain	GO:0016021 GO:integral component of membrane GO:0055085 GO:transmembrane transport	NV13511; similar to synaptic vesicle protein; K06258 MFS transporter, VNT family, synaptic vesicle glycoprotein 2	SV2B_MOUSE Synaptic vesicle glycoprotein 2B OS=Mus musculus GN=Sv2b PE=1 SV=1	A0A194Q1Q7_PAPXU Synaptic vesicle glycoprotein 2B OS=Papilio xuthus GN=RR46_03877 PE=4 SV=1
	MEdarkturquoise	T4	epidermis	GN	Px_17071_unknow	-	-	-	-	A0A194PCS8_PAPXU Uncharacterized protein OS=Papilio xuthus GN=RR46_14610 PE=4 SV=1
	MElightgreen	T1	epidermis	BN	Px_16028_CG8586	IPR001254 Serine proteases, trypsin domain IPR009003 Peptidase S1, PA clan	GO:0004252 GO:serine-type endopeptidase activity GO:0006508 GO:proteolysis	F7; coagulation factor VII (EC:3.4.21.21); K01320 coagulation factor VII [EC:3.4.21.21]	FA7_BOVIN Coagulation factor VII OS=Bos taurus GN=F7 PE=1 SV=2	A0A194PGR1_PAPXU Coagulation factor VII OS=Papilio xuthus GN=RR46_13708 PE=4 SV=1
	MElightgreen	T1	epidermis	BN	Px_13159_CG33110	IPR002076 ELO family	GO:0016021 GO:integral component of membrane	GG11532 gene product from transcript GG11532-RA; K10249 elongation of very long chain fatty acids protein 4	ELOV7_RAT Elongation of very long chain fatty acids protein 7 OS=Rattus norvegicus GN=Elovl7 PE=3 SV=1	A0A194PXR7_PAPXU Elongation of very long chain fatty acids protein OS=Papilio xuthus GN=RR46_11238 PE=3 SV=1
	MElightgreen	T1	epidermis	BN	Px_04688_Muc91C	IPR032059 Mucin-like domain	-	hypothetical protein; K14296 nuclear pore complex protein Nup153	RESIL_DROME Pro-resilin OS=Drosophila melanogaster GN=resilin PE=1 SV=1	A0A194Q3F9_PAPXU Pro-resilin OS=Papilio xuthus GN=RR46_03914 PE=4 SV=1
	MElightgreen	T1	epidermis	BN	Px_12276_unknow	-	-	-	-	A0A194PKC8_PAPXU Uncharacterized protein OS=Papilio xuthus GN=RR46_10444 PE=4 SV=1
	MElightgreen	T1	epidermis	BN	Px_17287_unknow	-	-	-	-	A0A194PF10_PAPXU Uncharacterized protein OS=Papilio xuthus GN=RR46_14793 PE=4 SV=1
	MElightgreen	T1	Br-SG-TG1	GN	Px_14696_CG34350	IPR001254 Serine proteases, trypsin domain IPR001314 Peptidase S1A, chymotrypsin family IPR009003 Peptidase S1, PA clan	GO:0004252 GO:serine-type endopeptidase activity GO:0006508 GO:proteolysis	GA18102 gene product from transcript GA18102-RA; K01312 trypsin [EC:3.4.21.4]	ST14_BOVIN Suppressor of tumorigenicity 14 protein homolog OS=Bos taurus GN=ST14 PE=2 SV=1	A0A194PUX9_PAPXU Suppressor of tumorigenicity 14 protein-like OS=Papilio xuthus GN=RR46_12584 PE=3 SV=1
	MElightgreen	T1	Br-SG-TG1	GN	Px_04412_CG32972	IPR000782 FAS1 domain	-	-	BGH3_HUMAN Transforming growth factor-beta-induced protein ig-h3 OS=Homo sapiens GN=TGFBI PE=1 SV=1	A0A194PYV9_PAPXU Transforming growth factor-beta-induced protein ig-h3 OS=Papilio xuthus GN=RR46_03663 PE=4 SV=1
	MElightgreen	T1	TG23-AG	GN	Px_12936_Lcp65Ad	IPR000618 Insect cuticle protein	GO:0042302 GO:structural constituent of cuticle	-	CU12_HYACE Flexible cuticle protein 12 OS=Hyalophora cecropia GN=CP12 PE=2 SV=1	A0A194PY21_PAPXU Flexible cuticle protein 12 OS=Papilio xuthus GN=RR46_11044 PE=4 SV=1
	MElightgreen	T1	TG23-AG	GN	Px_16849_CG4089	IPR004344 Tubulin-tyrosine ligase/Tubulin polyglutamylase	GO:0006464 GO:cellular protein modification process	tubulin polyglutamylase TTLL13-like; K00273 D-amino-acid oxidase [EC:1.4.3.3]	TTLL7_XENTR Tubulin polyglutamylase TTLL7 OS=Xenopus tropicalis GN=ttll7 PE=2 SV=2	A0A194PCJ8_PAPXU Tubulin polyglutamylase ttll6 OS=Papilio xuthus GN=RR46_14426 PE=4 SV=1
	MElightgreen	T1	TG23-AG	GN	Px_06600_TwdlE	IPR004145 Domain of unknown function DUF243	-	-	-	A0A194Q1V9_PAPXU Uncharacterized protein OS=Papilio xuthus GN=RR46_05497 PE=4 SV=1
	MElightgreen	T1	TG23-AG	GN	Px_15258_CG6055	IPR001304 C-type lectin-like IPR016186 C-type lectin-like/link domain IPR016187 C-type lectin fold	-	-	-	A0A194PKD1_PAPXU Uncharacterized protein OS=Papilio xuthus GN=RR46_13061 PE=4 SV=1
	MElightgreen	T1	TG23-AG	GN	Px_16990_unknow	IPR031959 Protein of unknown function DUF4779	-	-	-	A0A194PEC5_PAPXU Uncharacterized protein OS=Papilio xuthus GN=RR46_14548 PE=4 SV=1
	MElightgreen	T1	epidermis	GN	Px_05371_desat1	IPR005804 Fatty acid desaturase domain IPR015876 Acyl-CoA desaturase	GO:0006629 GO:lipid metabolic process GO:0016717 GO:oxidoreductase activity, acting on paired donors, with oxidation of a pair of donors resulting in the reduction of molecular oxygen to two molecules of water GO:0055114 GO:oxidation-reduction process	GI10485 gene product from transcript GI10485-RA; K00507 stearoyl-CoA desaturase (delta-9 desaturase) [EC:1.14.19.1]	ACO11_TRINI Acyl-CoA Delta(11) desaturase OS=Trichoplusia ni GN=D11DS PE=1 SV=2	A0A194PN07_PAPXU Acyl-CoA Delta(11) desaturase OS=Papilio xuthus GN=RR46_04446 PE=3 SV=1
	MElightgreen	T1	epidermis	GN	Px_03462_CG8629	IPR000582 Acyl-CoA-binding protein, ACBP IPR014352 FERM/acyl-CoA-binding protein, 3-helical bundle	GO:0000062 GO:fatty-acyl-CoA binding	dbia; diazepam binding inhibitor (dbi) a; K08762 diazepam-binding inhibitor (GABA receptor modulator, acyl-CoA-binding protein)	ACBP_PIG Acyl-CoA-binding protein OS=Sus scrofa GN=DBI PE=1 SV=2	A0A194Q462_PAPXU Acyl-CoA-binding protein OS=Papilio xuthus GN=RR46_02921 PE=4 SV=1
	MElightgreen	T1	epidermis	GN	Px_07059_CG5973	IPR001071 Cellular retinaldehyde binding/alpha-tocopherol transport IPR001251 CRAL-TRIO lipid binding domain IPR011074 CRAL/TRIO, N-terminal domain	GO:0005215 GO:transporter activity GO:0005622 GO:intracellular GO:0006810 GO:transport	GK25577 gene product from transcript GK25577-RA; K01104 protein-tyrosine phosphatase [EC:3.1.3.48]	TTPAL_MOUSE Alpha-tocopherol transfer protein-like OS=Mus musculus GN=Ttpal PE=1 SV=3	A0A194PMV3_PAPXU Alpha-tocopherol transfer protein-like OS=Papilio xuthus GN=RR46_05899 PE=4 SV=1
	MElightgreen	T1	epidermis	GN	Px_07790_CG6074	IPR001148 Alpha carbonic anhydrase	-	AGAP003289-PA; K01672 carbonic anhydrase [EC:4.2.1.1]	CAH15_MOUSE Carbonic anhydrase 15 OS=Mus musculus GN=Ca15 PE=1 SV=1	A0A194QCU0_PAPXU Carbonic anhydrase 15 OS=Papilio xuthus GN=RR46_06514 PE=4 SV=1
	MElightgreen	T1	epidermis	GN	Px_01506_CG5367	IPR000668 Peptidase C1A, papain C-terminal IPR005828 Major facilitator, sugar transporter-like IPR013201 Cathepsin propeptide inhibitor domain (I29) IPR020846 Major facilitator superfamily domain	GO:0006508 GO:proteolysis GO:0008234 GO:cysteine-type peptidase activity GO:0016021 GO:integral component of membrane GO:0022857 GO:transmembrane transporter activity GO:0055085 GO:transmembrane transport	ctsk, wu:fa95f03, wu:fb08b05, zgc:110367; cathepsin K (EC:3.4.22.38); K01371 cathepsin K [EC:3.4.22.38]	CATS_CANLF Cathepsin S OS=Canis lupus familiaris GN=CTSS PE=2 SV=1	A0A0N1ICC4_PAPXU Cathepsin S OS=Papilio xuthus GN=RR46_01250 PE=3 SV=1
	MElightgreen	T1	epidermis	GN	Px_02712_Phk-3	IPR005055 Insect odorant-binding protein A10/Ejaculatory bulb-specific protein 3	-	-	PEB3_DROME Ejaculatory bulb-specific protein 3 OS=Drosophila melanogaster GN=EbpIII PE=2 SV=2	B5U9X3_PAPXU Chemosensory protein 13 OS=Papilio xuthus GN=PxutCSP13 PE=2 SV=1
	MElightgreen	T1	epidermis	GN	Px_11337_Cpr30F	IPR000618 Insect cuticle protein	GO:0042302 GO:structural constituent of cuticle	-	CU01_ANOGA Cuticle protein OS=Anopheles gambiae GN=Ccp84Ab PE=2 SV=3	A0A194PZ85_PAPXU Cuticle protein OS=Papilio xuthus GN=RR46_09569 PE=4 SV=1
	MElightgreen	T1	epidermis	GN	Px_07965_Ccp84Af	IPR000618 Insect cuticle protein	GO:0042302 GO:structural constituent of cuticle	-	CU01_ANOGA Cuticle protein OS=Anopheles gambiae GN=Ccp84Ab PE=2 SV=3	A0A194PLK4_PAPXU Cuticle protein OS=Papilio xuthus GN=RR46_06658 PE=4 SV=1
	MElightgreen	T1	epidermis	GN	Px_13162_bond	IPR002076 ELO family	GO:0016021 GO:integral component of membrane	ELOVL4; elongation of very long chain fatty acids (FEN1/Elo2, SUR4/Elo3, yeast)-like 4; K10249 elongation of very long chain fatty acids protein 4	ELOV4_MACMU Elongation of very long chain fatty acids protein 4 OS=Macaca mulatta GN=ELOVL4 PE=3 SV=1	A0A194Q3Y4_PAPXU Elongation of very long chain fatty acids protein OS=Papilio xuthus GN=RR46_11241 PE=3 SV=1
	MElightgreen	T1	epidermis	GN	Px_14515_CG5065	IPR013120 Male sterility, NAD-binding IPR016040 NAD(P)-binding domain IPR033640 Fatty acyl-CoA reductase, C-terminal	-	male sterility domain-containing protein, putative; K13356 fatty acyl-CoA reductase [EC:1.2.1.-]	FACR1_DROME Putative fatty acyl-CoA reductase CG5065 OS=Drosophila melanogaster GN=CG5065 PE=3 SV=1	A0A194PUH2_PAPXU Fatty acyl-CoA reductase OS=Papilio xuthus GN=RR46_12429 PE=3 SV=1
	MElightgreen	T1	epidermis	GN	Px_12060_Gld	IPR000172 Glucose-methanol-choline oxidoreductase, N-terminal IPR007867 Glucose-methanol-choline oxidoreductase, C-terminal IPR023753 FAD/NAD(P)-binding domain	GO:0016491 GO:oxidoreductase activity GO:0016614 GO:oxidoreductase activity, acting on CH-OH group of donors GO:0050660 GO:flavin adenine dinucleotide binding GO:0055114 GO:oxidation-reduction process	Gld; Glucose dehydrogenase (EC:1.1.-.- 1.1.99.10); K00108 choline dehydrogenase [EC:1.1.99.1]	DHGL_DROME Glucose dehydrogenase [FAD, quinone] OS=Drosophila melanogaster GN=Gld PE=3 SV=3	A0A194Q0T0_PAPXU Glucose dehydrogenase [acceptor] OS=Papilio xuthus GN=RR46_10236 PE=4 SV=1
	MElightgreen	T1	epidermis	GN	Px_13726_CG12398	IPR000172 Glucose-methanol-choline oxidoreductase, N-terminal IPR007867 Glucose-methanol-choline oxidoreductase, C-terminal IPR023753 FAD/NAD(P)-binding domain	GO:0016491 GO:oxidoreductase activity GO:0016614 GO:oxidoreductase activity, acting on CH-OH group of donors GO:0050660 GO:flavin adenine dinucleotide binding GO:0055114 GO:oxidation-reduction process	CG12398 gene product from transcript CG12398-RA (EC:1.1.-.- 1.1.99.10); K00115 glucose dehydrogenase (acceptor) [EC:1.1.99.10]	DHGL_DROPS Glucose dehydrogenase [FAD, quinone] OS=Drosophila pseudoobscura pseudoobscura GN=Gld PE=3 SV=4	A0A194PRE3_PAPXU Glucose dehydrogenase [acceptor] OS=Papilio xuthus GN=RR46_11734 PE=3 SV=1
	MElightgreen	T1	epidermis	GN	Px_13727_CG9518	IPR000172 Glucose-methanol-choline oxidoreductase, N-terminal IPR007867 Glucose-methanol-choline oxidoreductase, C-terminal IPR023753 FAD/NAD(P)-binding domain	GO:0016491 GO:oxidoreductase activity GO:0016614 GO:oxidoreductase activity, acting on CH-OH group of donors GO:0050660 GO:flavin adenine dinucleotide binding GO:0055114 GO:oxidation-reduction process	CG9518 gene product from transcript CG9518-RA (EC:1.1.99.1); K00108 choline dehydrogenase [EC:1.1.99.1]	DHGL_DROPS Glucose dehydrogenase [FAD, quinone] OS=Drosophila pseudoobscura pseudoobscura GN=Gld PE=3 SV=4	A0A194PRT5_PAPXU Glucose dehydrogenase [acceptor] OS=Papilio xuthus GN=RR46_11735 PE=3 SV=1
	MElightgreen	T1	epidermis	GN	Px_16383_CG9518	IPR000172 Glucose-methanol-choline oxidoreductase, N-terminal IPR007867 Glucose-methanol-choline oxidoreductase, C-terminal IPR023753 FAD/NAD(P)-binding domain	GO:0016491 GO:oxidoreductase activity GO:0016614 GO:oxidoreductase activity, acting on CH-OH group of donors GO:0050660 GO:flavin adenine dinucleotide binding GO:0055114 GO:oxidation-reduction process	GA21849 gene product from transcript GA21849-RA; K00108 choline dehydrogenase [EC:1.1.99.1]	DHGL_DROME Glucose dehydrogenase [FAD, quinone] OS=Drosophila melanogaster GN=Gld PE=3 SV=3	A0A194PID4_PAPXU Glucose dehydrogenase [acceptor] OS=Papilio xuthus GN=RR46_14029 PE=3 SV=1
	MElightgreen	T1	epidermis	GN	Px_04533_gfzf	IPR004045 Glutathione S-transferase, N-terminal IPR004046 Glutathione S-transferase, C-terminal IPR010987 Glutathione S-transferase, C-terminal-like IPR012336 Thioredoxin-like fold	GO:0005515 GO:protein binding	similar to CG33546-PC, isoform C; K00799 glutathione S-transferase [EC:2.5.1.18]	GSTT1_MUSDO Glutathione S-transferase 1 OS=Musca domestica GN=Gst1 PE=2 SV=1	A0A194Q1E8_PAPXU Glutathione S-transferase 1 OS=Papilio xuthus GN=RR46_03772 PE=3 SV=1
	MElightgreen	T1	epidermis	GN	Px_16856_dei	IPR011598 Myc-type, basic helix-loop-helix (bHLH) domain	GO:0046983 GO:protein dimerization activity	similar to Helix-loop-helix protein delilah; K09104 bHLH factor, other	DEI_DROME Helix-loop-helix protein delilah OS=Drosophila melanogaster GN=tx PE=1 SV=3	A0A194PD43_PAPXU Helix-loop-helix protein delilah OS=Papilio xuthus GN=RR46_14432 PE=4 SV=1
	MElightgreen	T1	epidermis	GN	Px_16792_alpha4GT1	IPR007577 Glycosyltransferase, DXD sugar-binding motif IPR007652 Alpha 1,4-glycosyltransferase domain IPR029044 Nucleotide-diphospho-sugar transferases	-	similar to GA14400-PA; K01988 lactosylceramide 4-alpha-galactosyltransferase [EC:2.4.1.228]	A4GAT_RAT Lactosylceramide 4-alpha-galactosyltransferase OS=Rattus norvegicus GN=A4galt PE=1 SV=1	A0A194PKA4_PAPXU Lactosylceramide 4-alpha-galactosyltransferase OS=Papilio xuthus GN=RR46_14380 PE=4 SV=1
	MElightgreen	T1	epidermis	GN	Px_17622_unknow	-	-	-	LEB4_BOMMO Lebocin-4 OS=Bombyx mori GN=LEB4 PE=2 SV=1	A0A194PE09_PAPXU Lebocin-4 OS=Papilio xuthus GN=RR46_15080 PE=4 SV=1
	MElightgreen	T1	epidermis	GN	Px_15504_CG15365	-	-	hypothetical protein; K04437 filamin	LZTS2_XENLA Leucine zipper putative tumor suppressor 2 homolog OS=Xenopus laevis GN=lzts2 PE=2 SV=1	A0A194PL80_PAPXU Leucine zipper putative tumor suppressor 2-like OS=Papilio xuthus GN=RR46_13247 PE=4 SV=1
	MElightgreen	T1	epidermis	GN	Px_15494_CG14470	IPR023796 Serpin domain	-	similar to Serpin B9 (Cytoplasmic antiproteinase 3) (CAP-3) (CAP3) (Proteinase inhibitor 9); K13963 serpin B	ILEU_XENTR Leukocyte elastase inhibitor OS=Xenopus tropicalis GN=serpinb1 PE=2 SV=1	A0A194PMW6_PAPXU Leukocyte elastase inhibitor OS=Papilio xuthus GN=RR46_13239 PE=3 SV=1
	MElightgreen	T1	epidermis	GN	Px_13902_bgm	IPR000873 AMP-dependent synthetase/ligase IPR010342 Protein of unknown function DUF938 IPR029063 S-adenosyl-L-methionine-dependent methyltransferase	GO:0003824 GO:catalytic activity GO:0008152 GO:metabolic process	similar to CG4501-PA; K15013 long-chain-fatty-acid--CoA ligase ACSBG [EC:6.2.1.3]	ACBG2_XENLA Long-chain-fatty-acid--CoA ligase ACSBG2 OS=Xenopus laevis GN=acsbg2 PE=2 SV=1	A0A194PN76_PAPXU Long-chain-fatty-acid--CoA ligase ACSBG2 OS=Papilio xuthus GN=RR46_11890 PE=4 SV=1
	MElightgreen	T1	epidermis	GN	Px_03608_CG15111	IPR000073 Alpha/beta hydrolase fold-1 IPR022742 Serine aminopeptidase, S33 IPR029058 Alpha/Beta hydrolase fold	-	hypothetical protein; K13704 abhydrolase domain-containing protein 12 [EC:3.1.1.23]	ABD12_RAT Monoacylglycerol lipase ABHD12 OS=Rattus norvegicus GN=Abhd12 PE=2 SV=1	A0A194Q858_PAPXU Monoacylglycerol lipase ABHD12 OS=Papilio xuthus GN=RR46_03046 PE=4 SV=1
	MElightgreen	T1	epidermis	GN	Px_12439_CG5789	IPR003439 ABC transporter-like IPR003593 AAA+ ATPase domain IPR011527 ABC transporter type 1, transmembrane domain IPR027417 P-loop containing nucleoside triphosphate hydrolase	GO:0005524 GO:ATP binding GO:0006810 GO:transport GO:0016021 GO:integral component of membrane GO:0016887 GO:ATPase activity GO:0042626 GO:ATPase activity, coupled to transmembrane movement of substances GO:0055085 GO:transmembrane transport	AGAP006427-PA; K05673 ATP-binding cassette, subfamily C (CFTR/MRP), member 4	L259_DROME Probable multidrug resistance-associated protein lethal(2)03659 OS=Drosophila melanogaster GN=l(2)03659 PE=2 SV=4	A0A194PIS9_PAPXU Multidrug resistance-associated protein 4 OS=Papilio xuthus GN=RR46_10586 PE=4 SV=1
	MElightgreen	T1	epidermis	GN	Px_13969_CG9701	IPR001360 Glycoside hydrolase family 1 IPR013781 Glycoside hydrolase, catalytic domain IPR017853 Glycoside hydrolase superfamily	GO:0004553 GO:hydrolase activity, hydrolyzing O-glycosyl compounds GO:0005975 GO:carbohydrate metabolic process	SUFU; hypothetical protein; K01229 lactase-phlorizin hydrolase [EC:3.2.1.108 3.2.1.62]	MYRO1_BREBR Myrosinase 1 OS=Brevicoryne brassicae PE=1 SV=1	A0A194PNC9_PAPXU Myrosinase 1 OS=Papilio xuthus GN=RR46_11945 PE=3 SV=1
	MElightgreen	T1	epidermis	GN	Px_05122_Osi9	IPR012464 Protein of unknown function DUF1676	-	similar to mitochondrial solute carrier; K15105 solute carrier family 25 (mitochondrial aspartate/glutamate transporter), member 12/13	-	I4DIG3_PAPXU Osiris 9B OS=Papilio xuthus GN=RR46_04245 PE=2 SV=1
	MElightgreen	T1	epidermis	GN	Px_05124_Osi9	IPR012464 Protein of unknown function DUF1676	-	-	-	I4DIJ0_PAPXU Osiris 9F OS=Papilio xuthus GN=RR46_04247 PE=2 SV=1
	MElightgreen	T1	epidermis	GN	Px_14142_CG9084	IPR005552 Scramblase	-	-	PLS2_BOVIN Phospholipid scramblase 2 OS=Bos taurus GN=PLSCR2 PE=2 SV=1	A0A194PP65_PAPXU Phospholipid scramblase OS=Papilio xuthus GN=RR46_12101 PE=3 SV=1
	MElightgreen	T1	epidermis	GN	Px_07743_CG11162	IPR006694 Fatty acid hydroxylase	GO:0005506 GO:iron ion binding GO:0006633 GO:fatty acid biosynthetic process GO:0016491 GO:oxidoreductase activity GO:0055114 GO:oxidation-reduction process	lathosterol oxidase-like protein; K00227 lathosterol oxidase [EC:1.14.21.6]	ERG3_NEUCR Probable Delta(7)-sterol 5(6)-desaturase OS=Neurospora crassa (strain ATCC 24698 / 74-OR23-1A / CBS 708.71 / DSM 1257 / FGSC 987) GN=NCU06207 PE=3 SV=1	A0A194QD32_PAPXU Putative C-5 sterol desaturase OS=Papilio xuthus GN=RR46_06485 PE=3 SV=1
	MElightgreen	T1	epidermis	GN	Px_15001_CG7675	IPR002347 Short-chain dehydrogenase/reductase SDR IPR016040 NAD(P)-binding domain	-	Rdh14, 3110030G19Rik, AW215439, PAN2; retinol dehydrogenase 14 (all-trans and 9-cis); K11162 retinol dehydrogenase 14 [EC:1.1.1.-]	RDH14_MOUSE Retinol dehydrogenase 14 OS=Mus musculus GN=Rdh14 PE=1 SV=1	A0A194PLT0_PAPXU Retinol dehydrogenase 14 OS=Papilio xuthus GN=RR46_12859 PE=4 SV=1
	MElightgreen	T1	epidermis	GN	Px_14685_CG8213	IPR001254 Serine proteases, trypsin domain IPR001314 Peptidase S1A, chymotrypsin family IPR009003 Peptidase S1, PA clan	GO:0004252 GO:serine-type endopeptidase activity GO:0006508 GO:proteolysis	GA18102 gene product from transcript GA18102-RA; K01312 trypsin [EC:3.4.21.4]	STUB_DROME Serine proteinase stubble OS=Drosophila melanogaster GN=Sb PE=2 SV=2	A0A194PU89_PAPXU Serine proteinase stubble OS=Papilio xuthus GN=RR46_12573 PE=3 SV=1
	MElightgreen	T1	epidermis	GN	Px_13061_CG17672	IPR029034 Cystine-knot cytokine	-	-	-	I4DJW4_PAPXU Similar to CG17672 OS=Papilio xuthus GN=RR46_11155 PE=2 SV=1
	MElightgreen	T1	epidermis	GN	Px_07768_CG8654	IPR005828 Major facilitator, sugar transporter-like IPR020846 Major facilitator superfamily domain	GO:0016021 GO:integral component of membrane GO:0022857 GO:transmembrane transporter activity GO:0055085 GO:transmembrane transport	WD repeat and HMG-box DNA-binding protein 1-like; K11274 chromosome transmission fidelity protein 4	S22AD_HUMAN Solute carrier family 22 member 13 OS=Homo sapiens GN=SLC22A13 PE=2 SV=2	A0A194QIQ7_PAPXU Solute carrier family 22 member 13 OS=Papilio xuthus GN=RR46_06492 PE=4 SV=1
	MElightgreen	T1	epidermis	GN	Px_05752_CG7458	IPR011701 Major facilitator superfamily IPR020846 Major facilitator superfamily domain	GO:0016021 GO:integral component of membrane GO:0055085 GO:transmembrane transport	similar to GA18316-PA; K08202 MFS transporter, OCT family, solute carrier family 22 (organic cation transporter), member 5	S22A3_RAT Solute carrier family 22 member 3 OS=Rattus norvegicus GN=Slc22a3 PE=2 SV=1	A0A194Q2K1_PAPXU Solute carrier family 22 member 3 OS=Papilio xuthus GN=RR46_04766 PE=4 SV=1
	MElightgreen	T1	epidermis	GN	Px_07265_ImpE1	IPR002172 Low-density lipoprotein (LDL) receptor class A repeat IPR006149 EB domain	GO:0005515 GO:protein binding	GL11210 gene product from transcript GL11210-RA; K04550 low density lipoprotein-related protein 1 (alpha-2-macroglobulin receptor)	LDLR_RABIT Low-density lipoprotein receptor (Fragment) OS=Oryctolagus cuniculus GN=LDLR PE=2 SV=1	A0A194Q8B1_PAPXU Sortilin-related receptor (Fragment) OS=Papilio xuthus GN=RR46_06059 PE=4 SV=1
	MElightgreen	T1	epidermis	GN	Px_14902_CG9095	IPR000436 Sushi/SCR/CCP domain IPR001304 C-type lectin-like IPR006585 Fucolectin tachylectin-4 pentraxin-1 IPR008979 Galactose-binding domain-like IPR016186 C-type lectin-like/link domain IPR016187 C-type lectin fold	-	CD46; CD46 molecule, complement regulatory protein; K04007 membrane cofactor protein	SVEP1_MOUSE Sushi, von Willebrand factor type A, EGF and pentraxin domain-containing protein 1 OS=Mus musculus GN=Svep1 PE=1 SV=1	A0A194PTK1_PAPXU Sushi, von Willebrand factor type A, EGF and pentraxin domain-containing protein 1 (Fragment) OS=Papilio xuthus GN=RR46_12771 PE=4 SV=1
	MElightgreen	T1	epidermis	GN	Px_04230_wtrw	IPR002110 Ankyrin repeat IPR005821 Ion transport domain IPR020683 Ankyrin repeat-containing domain	GO:0005216 GO:ion channel activity GO:0005515 GO:protein binding GO:0006811 GO:ion transport GO:0016020 GO:membrane GO:0055085 GO:transmembrane transport	trpa1a, ANKTM1, trpa1; transient receptor potential cation channel, subfamily A, member 1a; K04984 transient receptor potential cation channel subfamily A member 1	PYX_DROME Transient receptor potential channel pyrexia OS=Drosophila melanogaster GN=pyx PE=2 SV=2	A0A194QDC0_PAPXU Transient receptor potential channel pyrexia OS=Papilio xuthus GN=RR46_03523 PE=3 SV=1
	MElightgreen	T1	epidermis	GN	Px_00467_SP71	IPR003609 PAN/Apple domain	-	-	-	A0A0N1I4I2_PAPXU Uncharacterized protein OS=Papilio xuthus GN=RR46_00333 PE=4 SV=1
	MElightgreen	T1	epidermis	GN	Px_02661_CG7201	IPR006631 Protein of unknown function DM4/12	-	-	-	A0A194QLA2_PAPXU Uncharacterized protein OS=Papilio xuthus GN=RR46_02237 PE=4 SV=1
	MElightgreen	T1	epidermis	GN	Px_04835_CG34396	-	-	-	-	A0A194QI55_PAPXU Uncharacterized protein OS=Papilio xuthus GN=RR46_04034 PE=4 SV=1
	MElightgreen	T1	epidermis	GN	Px_01821_unknow	-	-	-	-	A0A0N1IBZ6_PAPXU Uncharacterized protein OS=Papilio xuthus GN=RR46_01536 PE=4 SV=1
	MElightgreen	T1	epidermis	GN	Px_00301_Osi9	IPR012464 Protein of unknown function DUF1676	-	-	-	A0A0N1IA95_PAPXU Uncharacterized protein OS=Papilio xuthus GN=RR46_00184 PE=4 SV=1
	MElightgreen	T1	epidermis	GN	Px_11529_CG17600	-	-	-	-	A0A194QGG6_PAPXU Uncharacterized protein OS=Papilio xuthus GN=RR46_09744 PE=4 SV=1
	MElightgreen	T1	epidermis	GN	Px_11532_unknow	-	-	-	-	A0A194QAI3_PAPXU Uncharacterized protein OS=Papilio xuthus GN=RR46_09746 PE=4 SV=1
	MElightgreen	T1	epidermis	GN	Px_11653_unknow	-	-	-	-	A0A194QB15_PAPXU Uncharacterized protein OS=Papilio xuthus GN=RR46_09860 PE=4 SV=1
	MElightgreen	T1	epidermis	GN	Px_03563_CG17127	-	-	-	-	A0A194Q5E0_PAPXU Uncharacterized protein OS=Papilio xuthus GN=RR46_03012 PE=4 SV=1
	MElightgreen	T1	epidermis	GN	Px_12144_unknow	-	-	-	-	I4DKK2_PAPXU Uncharacterized protein OS=Papilio xuthus PE=2 SV=1
	MElightgreen	T1	epidermis	GN	Px_08672_CG15239	IPR016024 Armadillo-type fold IPR031941 Domain of unknown function DUF4773	GO:0005488 GO:binding	-	-	A0A194PX06_PAPXU Uncharacterized protein OS=Papilio xuthus GN=RR46_07295 PE=4 SV=1
	MElightgreen	T1	epidermis	GN	Px_14875_CG12017	-	-	-	-	A0A194PVC7_PAPXU Uncharacterized protein OS=Papilio xuthus GN=RR46_12744 PE=4 SV=1
	MElightgreen	T1	epidermis	GN	Px_14904_CG9095	-	-	-	-	A0A194PUT1_PAPXU Uncharacterized protein OS=Papilio xuthus GN=RR46_12773 PE=4 SV=1
	MElightgreen	T1	epidermis	GN	Px_15201_unknow	-	-	-	-	A0A194PRS6_PAPXU Uncharacterized protein OS=Papilio xuthus GN=RR46_13005 PE=4 SV=1
	MElightgreen	T1	epidermis	GN	Px_15505_unknow	-	-	-	-	A0A194PM73_PAPXU Uncharacterized protein OS=Papilio xuthus GN=RR46_13248 PE=4 SV=1
	MElightgreen	T1	epidermis	GN	Px_12438_unknow	-	-	-	-	A0A194PQB5_PAPXU Uncharacterized protein OS=Papilio xuthus GN=RR46_10585 PE=4 SV=1
	MElightgreen	T1	epidermis	GN	Px_12611_CG4115	IPR001304 C-type lectin-like IPR016186 C-type lectin-like/link domain IPR016187 C-type lectin fold	-	-	-	A0A194PJI4_PAPXU Uncharacterized protein OS=Papilio xuthus GN=RR46_10747 PE=4 SV=1
	MElightgreen	T1	epidermis	GN	Px_16936_unknow	IPR001304 C-type lectin-like IPR016186 C-type lectin-like/link domain IPR016187 C-type lectin fold	-	-	-	A0A194PCQ9_PAPXU Uncharacterized protein OS=Papilio xuthus GN=RR46_14506 PE=4 SV=1
	MElightgreen	T1	epidermis	GN	Px_17088_CG16959	IPR031993 Domain of unknown function DUF4789	-	-	-	A0A194PEK1_PAPXU Uncharacterized protein OS=Papilio xuthus GN=RR46_14623 PE=4 SV=1
	MElightgreen	T1	epidermis	GN	Px_07144_CG16798	IPR013783 Immunoglobulin-like fold	-	-	-	A0A194PPR5_PAPXU Uncharacterized protein (Fragment) OS=Papilio xuthus GN=RR46_05976 PE=4 SV=1
	MElightgreen	T1	epidermis	GN	Px_07029_qua	IPR003128 Villin headpiece IPR007122 Villin/Gelsolin IPR007123 Gelsolin-like domain IPR029006 ADF-H/Gelsolin-like domain	GO:0003779 GO:actin binding GO:0007010 GO:cytoskeleton organization	Advillin, putative; K08017 advillin	QUAI_DROME Villin-like protein quail OS=Drosophila melanogaster GN=qua PE=2 SV=2	A0A194PNQ6_PAPXU Villin-like protein quail OS=Papilio xuthus GN=RR46_05870 PE=4 SV=1
	MElightgreen	T1	epidermis	GN	Px_00642_Ca-alpha1D	-	-	similar to CG4894-PB, isoform B; K05315 voltage-dependent calcium channel alpha 1, invertebrate	CAC1D_DROME Voltage-dependent calcium channel type D subunit alpha-1 OS=Drosophila melanogaster GN=Ca-alpha1D PE=1 SV=2	A0A0N1I4F6_PAPXU Voltage-dependent calcium channel type D subunit alpha-1 OS=Papilio xuthus GN=RR46_00487 PE=4 SV=1
	MElightgreen	T2	Br-SG-TG1	BN	Px_00761_unknow	-	-	similar to xylulokinase homolog; K00854 xylulokinase [EC:2.7.1.17]	POLY_DROME Retrovirus-related Pol polyprotein from transposon gypsy OS=Drosophila melanogaster GN=pol PE=3 SV=1	A0A0N0PAQ4_PAPXU Retrovirus-related Pol polyprotein from transposon gypsy OS=Papilio xuthus GN=RR46_00590 PE=4 SV=1
	MElightgreen	T2	epidermis	BN	Px_13274_mthl10	IPR000832 GPCR, family 2, secretin-like IPR010596 Methuselah, N-terminal domain IPR023311 Methuselah ectodomain, domain 2	GO:0004930 GO:G-protein coupled receptor activity GO:0006950 GO:response to stress GO:0007186 GO:G-protein coupled receptor signaling pathway GO:0016021 GO:integral component of membrane	mthl3; methuselah-like 3; K04599 G protein-coupled receptor Mth (Methuselah protein)	MTH2_DROYA G-protein coupled receptor Mth2 OS=Drosophila yakuba GN=mth2 PE=3 SV=1	A0A194PWW7_PAPXU G-protein coupled receptor Mth2 OS=Papilio xuthus GN=RR46_11343 PE=4 SV=1
	MElightgreen	T2	epidermis	BN	Px_12107_CG8193	IPR000896 Hemocyanin/hexamerin middle domain IPR005203 Hemocyanin, C-terminal IPR005204 Hemocyanin, N-terminal IPR008922 Uncharacterised domain, di-copper centre IPR013788 Hemocyanin/hexamerin IPR014756 Immunoglobulin E-set	-	CG42640 gene product from transcript CG42640-RA (EC:1.14.18.1); K00505 tyrosinase [EC:1.14.18.1]	PRP1_BOMMO Phenoloxidase subunit 1 OS=Bombyx mori PE=1 SV=2	A0A194Q055_PAPXU Phenoloxidase subunit 1 OS=Papilio xuthus GN=RR46_10280 PE=4 SV=1
	MElightgreen	T2	epidermis	BN	Px_03306_CG33120	IPR009721 O-acyltransferase WSD1, C-terminal	GO:0004144 GO:diacylglycerol O-acyltransferase activity	-	-	A0A194QBD5_PAPXU Uncharacterized protein OS=Papilio xuthus GN=RR46_02780 PE=4 SV=1
	MElightgreen	T2	epidermis	BN	Px_03340_unknow	-	-	-	-	A0A194QD31_PAPXU Uncharacterized protein OS=Papilio xuthus GN=RR46_02812 PE=4 SV=1
	MElightgreen	T2	epidermis	BN	Px_06913_unknow	-	-	-	-	A0A194PMH0_PAPXU Uncharacterized protein OS=Papilio xuthus GN=RR46_05769 PE=4 SV=1
	MElightgreen	T2	Br-SG-TG1	GN	Px_15086_Ddc	IPR002129 Pyridoxal phosphate-dependent decarboxylase IPR010977 Aromatic-L-amino-acid decarboxylase IPR015421 Pyridoxal phosphate-dependent transferase, major region, subdomain 1 IPR015422 Pyridoxal phosphate-dependent transferase, major region, subdomain 2 IPR015424 Pyridoxal phosphate-dependent transferase	GO:0003824 GO:catalytic activity GO:0006520 GO:cellular amino acid metabolic process GO:0016831 GO:carboxy-lyase activity GO:0019752 GO:carboxylic acid metabolic process GO:0030170 GO:pyridoxal phosphate binding	similar to dopa decarboxylase; K01593 aromatic-L-amino-acid decarboxylase [EC:4.1.1.28]	L2AM_DROME Alpha-methyldopa hypersensitive protein OS=Drosophila melanogaster GN=amd PE=2 SV=2	A0A194PM00_PAPXU Alpha-methyldopa hypersensitive protein OS=Papilio xuthus GN=RR46_12929 PE=3 SV=1
	MElightgreen	T2	Br-SG-TG1	GN	Px_12140_CG2663	IPR001071 Cellular retinaldehyde binding/alpha-tocopherol transport IPR001251 CRAL-TRIO lipid binding domain IPR011074 CRAL/TRIO, N-terminal domain	GO:0005215 GO:transporter activity GO:0005622 GO:intracellular GO:0006810 GO:transport	GL26848 gene product from transcript GL26848-RA; K10693 E3 ubiquitin-protein ligase MYCBP2 [EC:6.3.2.19]	TTPAL_MOUSE Alpha-tocopherol transfer protein-like OS=Mus musculus GN=Ttpal PE=1 SV=3	A0A194Q1X2_PAPXU Alpha-tocopherol transfer protein-like OS=Papilio xuthus GN=RR46_10312 PE=4 SV=1
	MElightgreen	T2	Br-SG-TG1	GN	Px_12421_Spn5	IPR023796 Serpin domain	-	Spn5; serine protease inhibitor 5; K13963 serpin B	SP88E_DROME Serine protease inhibitor 88Ea OS=Drosophila melanogaster GN=Spn88Ea PE=2 SV=1	A0A194PJ14_PAPXU Antithrombin-III OS=Papilio xuthus GN=RR46_10572 PE=3 SV=1
	MElightgreen	T2	Br-SG-TG1	GN	Px_17865_NLaz	IPR000566 Lipocalin/cytosolic fatty-acid binding domain IPR002969 Apolipoprotein D IPR011038 Calycin-like IPR012674 Calycin	GO:0005215 GO:transporter activity GO:0006810 GO:transport GO:0008289 GO:lipid binding	MG03369.4; hypothetical protein; K03098 outer membrane lipoprotein Blc	APOD_MOUSE Apolipoprotein D OS=Mus musculus GN=Apod PE=1 SV=1	A0A194PFJ2_PAPXU Apolipoprotein D OS=Papilio xuthus GN=RR46_15297 PE=3 SV=1
	MElightgreen	T2	Br-SG-TG1	GN	Px_05393_Eip63F-1	IPR002048 EF-hand domain IPR011992 EF-hand domain pair	GO:0005509 GO:calcium ion binding	19.m02335; calmodulin; K02183 calmodulin	E631_DROME Calcium-binding protein E63-1 OS=Drosophila melanogaster GN=Eip63F-1 PE=2 SV=2	A0A194PNS9_PAPXU Calcium-binding protein E63-1 OS=Papilio xuthus GN=RR46_04467 PE=4 SV=1
	MElightgreen	T2	Br-SG-TG1	GN	Px_13767_CAH1	IPR001148 Alpha carbonic anhydrase	-	carbonic anhydrase ; K01672 carbonic anhydrase [EC:4.2.1.1]	CAH13_MOUSE Carbonic anhydrase 13 OS=Mus musculus GN=Ca13 PE=1 SV=1	A0A194PPV8_PAPXU Carbonic anhydrase 13 OS=Papilio xuthus GN=RR46_11773 PE=4 SV=1
	MElightgreen	T2	Br-SG-TG1	GN	Px_00643_CG4572	IPR001563 Peptidase S10, serine carboxypeptidase IPR029058 Alpha/Beta hydrolase fold	GO:0004185 GO:serine-type carboxypeptidase activity GO:0006508 GO:proteolysis	venom serine carboxypeptidase (EC:3.4.16.-); K09645 vitellogenic carboxypeptidase-like protein [EC:3.4.16.-]	VCP_APIME Venom serine carboxypeptidase OS=Apis mellifera PE=2 SV=1	A0A0N0P9M2_PAPXU Carboxypeptidase OS=Papilio xuthus GN=RR46_00488 PE=3 SV=1
	MElightgreen	T2	Br-SG-TG1	GN	Px_09170_CG8560	IPR000834 Peptidase M14, carboxypeptidase A IPR003146 Carboxypeptidase, activation peptide IPR009020 Proteinase propeptide inhibitor	GO:0004180 GO:carboxypeptidase activity GO:0004181 GO:metallocarboxypeptidase activity GO:0006508 GO:proteolysis GO:0008270 GO:zinc ion binding	GI16514 gene product from transcript GI16514-RA; K01290 carboxypeptidase A, invertebrate [EC:3.4.17.-]	CBPB_ASTAS Carboxypeptidase B OS=Astacus astacus PE=1 SV=1	A0A194QKG1_PAPXU Carboxypeptidase B OS=Papilio xuthus GN=RR46_07705 PE=3 SV=1
	MElightgreen	T2	Br-SG-TG1	GN	Px_07047_haf	IPR001611 Leucine-rich repeat IPR003591 Leucine-rich repeat, typical subtype IPR032675 Leucine-rich repeat domain, L domain-like	GO:0005515 GO:protein binding	Cpn2, 1300018K11Rik; carboxypeptidase N, polypeptide 2 (EC:3.4.17.3); K13023 carboxypeptidase N regulatory subunit	CPN2_MOUSE Carboxypeptidase N subunit 2 OS=Mus musculus GN=Cpn2 PE=1 SV=2	A0A194PU23_PAPXU Carboxypeptidase N subunit 2 OS=Papilio xuthus GN=RR46_05887 PE=4 SV=1
	MElightgreen	T2	Br-SG-TG1	GN	Px_10862_Hexo2	IPR013781 Glycoside hydrolase, catalytic domain IPR015883 Glycoside hydrolase family 20, catalytic domain IPR017853 Glycoside hydrolase superfamily IPR025705 Beta-hexosaminidase IPR029018 Chitobiase/beta-hexosaminidase domain 2-like IPR029019 Beta-hexosaminidase, eukaryotic type, N-terminal	GO:0004553 GO:hydrolase activity, hydrolyzing O-glycosyl compounds GO:0004563 GO:beta-N-acetylhexosaminidase activity GO:0005975 GO:carbohydrate metabolic process	similar to beta-N-acetylglucosaminidase NAG2; K12373 hexosaminidase [EC:3.2.1.52]	HEXC_BOMMO Chitooligosaccharidolytic beta-N-acetylglucosaminidase OS=Bombyx mori PE=1 SV=1	A0A194PW86_PAPXU Chitooligosaccharidolytic beta-N-acetylglucosaminidase OS=Papilio xuthus GN=RR46_09170 PE=4 SV=1
	MElightgreen	T2	Br-SG-TG1	GN	Px_04003_CG5873	IPR010255 Haem peroxidase IPR019791 Haem peroxidase, animal	GO:0004601 GO:peroxidase activity GO:0006979 GO:response to oxidative stress GO:0020037 GO:heme binding GO:0055114 GO:oxidation-reduction process	GK22572 gene product from transcript GK22572-RA; K14971 nuclear receptor coactivator 6	PERC_DROME Chorion peroxidase OS=Drosophila melanogaster GN=Pxt PE=2 SV=3	A0A194Q4P1_PAPXU Chorion peroxidase OS=Papilio xuthus GN=RR46_03349 PE=4 SV=1
	MElightgreen	T2	Br-SG-TG1	GN	Px_12344_SP71	IPR001507 Zona pellucida domain IPR003609 PAN/Apple domain	-	hypothetical protein; K01487 guanine deaminase [EC:3.5.4.3]	CUT1_CAEEL Cuticlin-1 OS=Caenorhabditis elegans GN=cut-1 PE=2 SV=2	A0A194PQ35_PAPXU Cuticlin-1 OS=Papilio xuthus GN=RR46_10505 PE=4 SV=1
	MElightgreen	T2	Br-SG-TG1	GN	Px_02298_Cyp6a23	IPR001128 Cytochrome P450 IPR002401 Cytochrome P450, E-class, group I	GO:0005506 GO:iron ion binding GO:0016705 GO:oxidoreductase activity, acting on paired donors, with incorporation or reduction of molecular oxygen GO:0020037 GO:heme binding GO:0055114 GO:oxidation-reduction process	cytochrome P450 monooxygenase; K15002 cytochrome P450, family 6 [EC:1.14.-.-]	CP6B1_PAPPO Cytochrome P450 6B1 OS=Papilio polyxenes GN=CYP6B1 PE=1 SV=1	A0A194QG23_PAPXU Cytochrome P450 6B1 OS=Papilio xuthus GN=RR46_01963 PE=3 SV=1
	MElightgreen	T2	Br-SG-TG1	GN	Px_16502_Cyp28d1	IPR001128 Cytochrome P450 IPR002403 Cytochrome P450, E-class, group IV	GO:0004497 GO:monooxygenase activity GO:0005506 GO:iron ion binding GO:0016705 GO:oxidoreductase activity, acting on paired donors, with incorporation or reduction of molecular oxygen GO:0020037 GO:heme binding GO:0055114 GO:oxidation-reduction process	Cyp6as5; cytochrome P450 6AS5; K07424 cytochrome P450, family 3, subfamily A [EC:1.14.14.1]	CP6B4_PAPGL Cytochrome P450 6B4 OS=Papilio glaucus GN=CYP6B4 PE=2 SV=1	A0A194PJK3_PAPXU Cytochrome P450 6B4 OS=Papilio xuthus GN=RR46_14125 PE=3 SV=1
	MElightgreen	T2	Br-SG-TG1	GN	Px_10234_CG10585	IPR000092 Polyprenyl synthetase IPR008949 Isoprenoid synthase domain	GO:0008299 GO:isoprenoid biosynthetic process	similar to CG10585-PA; K12505 decaprenyl-diphosphate synthase subunit 2 [EC:2.5.1.91]	DLP1_RAT Decaprenyl-diphosphate synthase subunit 2 OS=Rattus norvegicus GN=Pdss2 PE=2 SV=1	A0A194Q7W4_PAPXU Decaprenyl-diphosphate synthase subunit 2 OS=Papilio xuthus GN=RR46_08650 PE=3 SV=1
	MElightgreen	T2	Br-SG-TG1	GN	Px_14934_CG14681	IPR019545 DM13 domain	-	-	SKEL1_DROME Protein Skeletor, isoforms B/C OS=Drosophila melanogaster GN=Skeletor PE=1 SV=2	A0A194PKW4_PAPXU DOMON domain-containing protein CG14681 OS=Papilio xuthus GN=RR46_12803 PE=4 SV=1
	MElightgreen	T2	Br-SG-TG1	GN	Px_14935_CG14681	IPR005018 DOMON domain	-	-	SKEL2_DROME Protein Skeletor, isoforms D/E OS=Drosophila melanogaster GN=Skeletor PE=1 SV=3	A0A194PLN1_PAPXU DOMON domain-containing protein CG14681 OS=Papilio xuthus GN=RR46_12804 PE=4 SV=1
	MElightgreen	T2	Br-SG-TG1	GN	Px_01028_Cht5	IPR001223 Glycoside hydrolase family 18, catalytic domain IPR013781 Glycoside hydrolase, catalytic domain IPR017853 Glycoside hydrolase superfamily	GO:0004553 GO:hydrolase activity, hydrolyzing O-glycosyl compounds GO:0005975 GO:carbohydrate metabolic process	GE26297 gene product from transcript GE26297-RA; K01183 chitinase [EC:3.2.1.14]	CHIT_MANSE Endochitinase OS=Manduca sexta PE=2 SV=1	A0A0N0PAQ0_PAPXU Endochitinase OS=Papilio xuthus GN=RR46_00818 PE=4 SV=1
	MElightgreen	T2	Br-SG-TG1	GN	Px_04498_Cht5	IPR001223 Glycoside hydrolase family 18, catalytic domain IPR002557 Chitin binding domain IPR011583 Chitinase II IPR013781 Glycoside hydrolase, catalytic domain IPR017853 Glycoside hydrolase superfamily IPR029070 Chitinase insertion domain	GO:0004553 GO:hydrolase activity, hydrolyzing O-glycosyl compounds GO:0004568 GO:chitinase activity GO:0005576 GO:extracellular region GO:0005975 GO:carbohydrate metabolic process GO:0006030 GO:chitin metabolic process GO:0006032 GO:chitin catabolic process GO:0008061 GO:chitin binding	Cht5, Chi-1, Chi5, TcChi-1; chitinase 5 (EC:3.2.1.14); K01183 chitinase [EC:3.2.1.14]	CHIT_MANSE Endochitinase OS=Manduca sexta PE=2 SV=1	A0A194Q2Z5_PAPXU Endochitinase OS=Papilio xuthus GN=RR46_03739 PE=3 SV=1
	MElightgreen	T2	Br-SG-TG1	GN	Px_03069_Lcp65Ac	IPR000618 Insect cuticle protein	GO:0042302 GO:structural constituent of cuticle	-	CUD2_SCHGR Endocuticle structural glycoprotein SgAbd-2 OS=Schistocerca gregaria PE=1 SV=1	A0A194Q8D7_PAPXU Endocuticle structural glycoprotein SgAbd-2 OS=Papilio xuthus GN=RR46_02584 PE=4 SV=1
	MElightgreen	T2	Br-SG-TG1	GN	Px_12934_Lcp65Ac	IPR000618 Insect cuticle protein	GO:0042302 GO:structural constituent of cuticle	-	CUD5_SCHGR Endocuticle structural glycoprotein SgAbd-5 OS=Schistocerca gregaria PE=1 SV=1	A0A194PX40_PAPXU Endocuticle structural glycoprotein SgAbd-5 OS=Papilio xuthus GN=RR46_11042 PE=4 SV=1
	MElightgreen	T2	Br-SG-TG1	GN	Px_17013_Nep2	IPR008753 Peptidase M13, N-terminal domain IPR018497 Peptidase M13, C-terminal domain IPR024079 Metallopeptidase, catalytic domain	GO:0004222 GO:metalloendopeptidase activity GO:0006508 GO:proteolysis GO:0008237 GO:metallopeptidase activity	Ece1, AW322500, ECE-1a, ECE-1b, ECE-1d; endothelin converting enzyme 1 (EC:3.4.24.71); K01415 endothelin-converting enzyme [EC:3.4.24.71]	ECE1_MOUSE Endothelin-converting enzyme 1 OS=Mus musculus GN=Ece1 PE=1 SV=1	A0A194PJ05_PAPXU Endothelin-converting enzyme 1 OS=Papilio xuthus GN=RR46_14569 PE=4 SV=1
	MElightgreen	T2	Br-SG-TG1	GN	Px_06668_CG15629	IPR002347 Short-chain dehydrogenase/reductase SDR IPR016040 NAD(P)-binding domain	-	rdh10a, wu:fb92b11, zgc:158459; retinol dehydrogenase 10a (EC:1.1.1.300); K11151 retinol dehydrogenase 10 [EC:1.1.1.-]	RDHE2_HUMAN Epidermal retinol dehydrogenase 2 OS=Homo sapiens GN=SDR16C5 PE=2 SV=2	A0A194PU52_PAPXU Epidermal retinol dehydrogenase 2 OS=Papilio xuthus GN=RR46_05558 PE=3 SV=1
	MElightgreen	T2	Br-SG-TG1	GN	Px_09078_CG8234	IPR005828 Major facilitator, sugar transporter-like IPR020846 Major facilitator superfamily domain	GO:0016021 GO:integral component of membrane GO:0022857 GO:transmembrane transporter activity GO:0055085 GO:transmembrane transport	AGAP005563-PA; K14258 facilitated trehalose transporter	TRET1_BOMMO Facilitated trehalose transporter Tret1 OS=Bombyx mori GN=Tret1 PE=1 SV=1	A0A194Q5G2_PAPXU Facilitated trehalose transporter Tret1 OS=Papilio xuthus GN=RR46_07622 PE=4 SV=1
	MElightgreen	T2	Br-SG-TG1	GN	Px_01522_cher	IPR001298 Filamin/ABP280 repeat IPR013783 Immunoglobulin-like fold IPR014756 Immunoglobulin E-set IPR017868 Filamin/ABP280 repeat-like	GO:0005515 GO:protein binding	AGAP004335-PA; K04437 filamin	FLNA_DROME Filamin-A OS=Drosophila melanogaster GN=cher PE=1 SV=2	A0A0N1IMX8_PAPXU Filamin-A OS=Papilio xuthus GN=RR46_01265 PE=4 SV=1
	MElightgreen	T2	Br-SG-TG1	GN	Px_02355_CG9517	IPR000172 Glucose-methanol-choline oxidoreductase, N-terminal IPR007867 Glucose-methanol-choline oxidoreductase, C-terminal IPR023753 FAD/NAD(P)-binding domain	GO:0016491 GO:oxidoreductase activity GO:0016614 GO:oxidoreductase activity, acting on CH-OH group of donors GO:0050660 GO:flavin adenine dinucleotide binding GO:0055114 GO:oxidation-reduction process	CG9517 gene product from transcript CG9517-RA (EC:1.1.-.- 1.1.99.10); K00108 choline dehydrogenase [EC:1.1.99.1]	DHGL_DROME Glucose dehydrogenase [FAD, quinone] OS=Drosophila melanogaster GN=Gld PE=3 SV=3	A0A194QIN9_PAPXU Glucose dehydrogenase [acceptor] OS=Papilio xuthus GN=RR46_02019 PE=4 SV=1
	MElightgreen	T2	Br-SG-TG1	GN	Px_13725_CG9503	IPR000172 Glucose-methanol-choline oxidoreductase, N-terminal IPR007867 Glucose-methanol-choline oxidoreductase, C-terminal IPR023753 FAD/NAD(P)-binding domain	GO:0016491 GO:oxidoreductase activity GO:0016614 GO:oxidoreductase activity, acting on CH-OH group of donors GO:0050660 GO:flavin adenine dinucleotide binding GO:0055114 GO:oxidation-reduction process	GA21849 gene product from transcript GA21849-RA; K00108 choline dehydrogenase [EC:1.1.99.1]	DHGL_DROPS Glucose dehydrogenase [FAD, quinone] OS=Drosophila pseudoobscura pseudoobscura GN=Gld PE=3 SV=4	A0A194PXZ1_PAPXU Glucose dehydrogenase [acceptor] OS=Papilio xuthus GN=RR46_11733 PE=3 SV=1
	MElightgreen	T2	Br-SG-TG1	GN	Px_01822_CG5621	IPR001320 Ionotropic glutamate receptor IPR001508 Ionotropic glutamate receptor, metazoa IPR001828 Receptor, ligand binding region IPR019594 Ionotropic glutamate receptor, L-glutamate and glycine-binding domain IPR028082 Periplasmic binding protein-like I	GO:0004872 GO:receptor activity GO:0004970 GO:ionotropic glutamate receptor activity GO:0005216 GO:ion channel activity GO:0005234 GO:extracellular-glutamate-gated ion channel activity GO:0006811 GO:ion transport GO:0016020 GO:membrane	GluRIIE; Glutamate receptor IIE; K05313 glutamate receptor, ionotropic, invertebrate	GRIK2_HUMAN Glutamate receptor ionotropic, kainate 2 OS=Homo sapiens GN=GRIK2 PE=1 SV=1	A0A0N0P9X7_PAPXU Glutamate receptor, ionotropic kainate 2 OS=Papilio xuthus GN=RR46_01537 PE=3 SV=1
	MElightgreen	T2	Br-SG-TG1	GN	Px_01828_CG3822	IPR001320 Ionotropic glutamate receptor IPR001508 Ionotropic glutamate receptor, metazoa IPR001828 Receptor, ligand binding region IPR019594 Ionotropic glutamate receptor, L-glutamate and glycine-binding domain IPR028082 Periplasmic binding protein-like I	GO:0004872 GO:receptor activity GO:0004970 GO:ionotropic glutamate receptor activity GO:0005216 GO:ion channel activity GO:0005234 GO:extracellular-glutamate-gated ion channel activity GO:0006811 GO:ion transport GO:0016020 GO:membrane	similar to Glutamate receptor, ionotropic kainate 3; K05203 glutamate receptor, ionotropic, kainate 3	GRIK2_MOUSE Glutamate receptor ionotropic, kainate 2 OS=Mus musculus GN=Grik2 PE=1 SV=4	A0A0N1PH66_PAPXU Glutamate receptor, ionotropic kainate 2 OS=Papilio xuthus GN=RR46_01543 PE=3 SV=1
	MElightgreen	T2	Br-SG-TG1	GN	Px_17699_CG42345	IPR001117 Multicopper oxidase, type 1 IPR008972 Cupredoxin IPR011706 Multicopper oxidase, type 2 IPR011707 Multicopper oxidase, type 3	GO:0005507 GO:copper ion binding GO:0016491 GO:oxidoreductase activity GO:0055114 GO:oxidation-reduction process	hypothetical protein; K00540 [EC:1.-.-.-]	LAC2_AGABI Laccase-2 OS=Agaricus bisporus GN=lcc2 PE=1 SV=1	A0A194PF48_PAPXU Laccase-2 OS=Papilio xuthus GN=RR46_15152 PE=4 SV=1
	MElightgreen	T2	Br-SG-TG1	GN	Px_16381_CG17292	IPR000734 Triacylglycerol lipase family IPR013818 Lipase/vitellogenin IPR029058 Alpha/Beta hydrolase fold	GO:0052689 GO:carboxylic ester hydrolase activity	similar to AGAP007672-PA; K14073 pancreatic triacylglycerol lipase [EC:3.1.1.3]	LIPHB_XENLA Lipase member H-B OS=Xenopus laevis GN=liph-b PE=2 SV=1	A0A194PHC0_PAPXU Lipase member H-B (Fragment) OS=Papilio xuthus GN=RR46_14027 PE=3 SV=1
	MElightgreen	T2	Br-SG-TG1	GN	Px_17162_CG13510	IPR006629 LPS-induced tumour necrosis factor alpha factor	-	-	LITAF_HUMAN Lipopolysaccharide-induced tumor necrosis factor-alpha factor OS=Homo sapiens GN=LITAF PE=1 SV=2	A0A194PJC2_PAPXU Lipopolysaccharide-induced tumor necrosis factor-alpha factor OS=Papilio xuthus GN=RR46_14689 PE=4 SV=1
	MElightgreen	T2	Br-SG-TG1	GN	Px_12472_CG33178	IPR001129 Membrane-associated, eicosanoid/glutathione metabolism (MAPEG) protein IPR023352 Membrane associated eicosanoid/glutathione metabolism-like domain	-	microsomal glutathione S-transferase 1; K00799 glutathione S-transferase [EC:2.5.1.18]	MGST1_RAT Microsomal glutathione S-transferase 1 OS=Rattus norvegicus GN=Mgst1 PE=1 SV=3	I4DIW2_PAPXU Microsomal glutathione S-transferase 1 OS=Papilio xuthus GN=RR46_10616 PE=2 SV=1
	MElightgreen	T2	Br-SG-TG1	GN	Px_02784_CG31146	IPR002018 Carboxylesterase, type B IPR029058 Alpha/Beta hydrolase fold	-	NLG-3; neuroligin 3; K07378 neuroligin	NLGNY_HUMAN Neuroligin-4, Y-linked OS=Homo sapiens GN=NLGN4Y PE=2 SV=1	A0A194Q0N0_PAPXU Neuroligin-4, Y-linked OS=Papilio xuthus GN=RR46_02354 PE=4 SV=1
	MElightgreen	T2	Br-SG-TG1	GN	Px_10690_CG17707	IPR002656 Acyltransferase 3 IPR006621 Nose resistant-to-fluoxetine protein, N-terminal	GO:0016747 GO:transferase activity, transferring acyl groups other than amino-acyl groups	CG33337 gene product from transcript CG33337-RA (EC:2.3.1.-); K00680 [EC:2.3.1.-]	NRF6_CAEEL Nose resistant to fluoxetine protein 6 OS=Caenorhabditis elegans GN=nrf-6 PE=1 SV=3	A0A194PQ46_PAPXU Nose resistant to fluoxetine protein 6 OS=Papilio xuthus GN=RR46_09025 PE=4 SV=1
	MElightgreen	T2	Br-SG-TG1	GN	Px_09672_CG31728	IPR001254 Serine proteases, trypsin domain IPR009003 Peptidase S1, PA clan	GO:0004252 GO:serine-type endopeptidase activity GO:0006508 GO:proteolysis	similar to transmembrane protease, serine 9; K09640 transmembrane protease, serine 9 [EC:3.4.21.-]	OVCH2_RHIAE Ovochymase-2 OS=Rhinella arenarum GN=OVCH2 PE=2 SV=2	A0A194QG01_PAPXU Ovochymase-2 OS=Papilio xuthus GN=RR46_08173 PE=4 SV=1
	MElightgreen	T2	Br-SG-TG1	GN	Px_12999_Zasp66	IPR006643 Zasp-like motif IPR031847 Domain of unknown function DUF4749	-	-	PDLI3_HUMAN PDZ and LIM domain protein 3 OS=Homo sapiens GN=PDLIM3 PE=1 SV=1	A0A194PXA5_PAPXU PDZ and LIM domain protein 3 OS=Papilio xuthus GN=RR46_11102 PE=4 SV=1
	MElightgreen	T2	Br-SG-TG1	GN	Px_08590_Pxd	IPR010255 Haem peroxidase IPR019791 Haem peroxidase, animal	GO:0004601 GO:peroxidase activity GO:0006979 GO:response to oxidative stress GO:0020037 GO:heme binding GO:0055114 GO:oxidation-reduction process	hypothetical protein; K00431 thyroid peroxidase [EC:1.11.1.8]	PERO_DROME Peroxidase OS=Drosophila melanogaster GN=Pxd PE=2 SV=2	A0A194PVX4_PAPXU Peroxidase OS=Papilio xuthus GN=RR46_07224 PE=4 SV=1
	MElightgreen	T2	Br-SG-TG1	GN	Px_10333_CG11151	IPR003033 SCP2 sterol-binding domain	-	17-beta-HD4; hydroxysteroid (17-beta) dehydrogenase 4; K12405 3-hydroxyacyl-CoA dehydrogenase / 3a,7a,12a-trihydroxy-5b-cholest-24-enoyl-CoA hydratase [EC:1.1.1.35 4.2.1.107]	DHB4_HUMAN Peroxisomal multifunctional enzyme type 2 OS=Homo sapiens GN=HSD17B4 PE=1 SV=3	A0A194PPM2_PAPXU Peroxisomal multifunctional enzyme type 2 (Fragment) OS=Papilio xuthus GN=RR46_08721 PE=4 SV=1
	MElightgreen	T2	Br-SG-TG1	GN	Px_15312_CG10561	IPR002937 Amine oxidase IPR023753 FAD/NAD(P)-binding domain	GO:0016491 GO:oxidoreductase activity GO:0055114 GO:oxidation-reduction process	spermine oxidase; K12259 spermine oxidase [EC:1.5.3.16]	PAOX_MOUSE Peroxisomal N(1)-acetyl-spermine/spermidine oxidase OS=Mus musculus GN=Paox PE=1 SV=3	A0A194PMH1_PAPXU Peroxisomal N(1)-acetyl-spermine/spermidine oxidase OS=Papilio xuthus GN=RR46_13099 PE=4 SV=1
	MElightgreen	T2	Br-SG-TG1	GN	Px_17126_unknow	IPR003137 PA domain IPR007484 Peptidase M28	-	M28D family peptidase (EC:3.4.-.-); K01423 [EC:3.4.-.-]	CBPQ_XENLA Carboxypeptidase Q OS=Xenopus laevis GN=cpq PE=2 SV=1	A0A194PDQ8_PAPXU Plasma glutamate carboxypeptidase OS=Papilio xuthus GN=RR46_14657 PE=4 SV=1
	MElightgreen	T2	Br-SG-TG1	GN	Px_04108_eg	-	-	hypothetical protein; K08706 nuclear receptor subfamily 0 group A	EGON_DROME Protein embryonic gonad OS=Drosophila melanogaster GN=eg PE=2 SV=2	A0A194Q9H0_PAPXU Protein embryonic gonad OS=Papilio xuthus GN=RR46_03437 PE=4 SV=1
	MElightgreen	T2	Br-SG-TG1	GN	Px_05607_how	IPR032377 STAR protein, homodimerisation region	-	how; held out wings; K14945 protein quaking	HOW_DROME Protein held out wings OS=Drosophila melanogaster GN=how PE=1 SV=1	A0A194Q052_PAPXU Protein held out wings OS=Papilio xuthus GN=RR46_04646 PE=4 SV=1
	MElightgreen	T2	Br-SG-TG1	GN	Px_16864_C901	IPR000742 EGF-like domain IPR002049 Laminin EGF domain	GO:0005515 GO:protein binding	jag2; jagged 2; K06052 jagged	JAG1_RAT Protein jagged-1 OS=Rattus norvegicus GN=Jag1 PE=1 SV=2	A0A194PCC7_PAPXU Protein jagged-1 OS=Papilio xuthus GN=RR46_14440 PE=4 SV=1
	MElightgreen	T2	Br-SG-TG1	GN	Px_05826_CG17086	IPR001214 SET domain	GO:0005515 GO:protein binding	GD11032 gene product from transcript GD11032-RA; K11848 ubiquitin carboxyl-terminal hydrolase 20/33 [EC:3.1.2.15]	MSTAA_DROME Protein msta, isoform A OS=Drosophila melanogaster GN=msta PE=2 SV=3	A0A194Q8W7_PAPXU Protein msta, isoform A OS=Papilio xuthus GN=RR46_04834 PE=4 SV=1
	MElightgreen	T2	Br-SG-TG1	GN	Px_05698_CG8503	IPR001214 SET domain IPR002893 Zinc finger, MYND-type	GO:0005515 GO:protein binding	GD11032 gene product from transcript GD11032-RA; K11848 ubiquitin carboxyl-terminal hydrolase 20/33 [EC:3.1.2.15]	MSTAB_DROME Protein msta, isoform B OS=Drosophila melanogaster GN=msta PE=3 SV=2	A0A194Q405_PAPXU Protein msta, isoform B OS=Papilio xuthus GN=RR46_04718 PE=4 SV=1
	MElightgreen	T2	Br-SG-TG1	GN	Px_11105_Cyp301a1	IPR001128 Cytochrome P450 IPR002401 Cytochrome P450, E-class, group I	GO:0005506 GO:iron ion binding GO:0016705 GO:oxidoreductase activity, acting on paired donors, with incorporation or reduction of molecular oxygen GO:0020037 GO:heme binding GO:0055114 GO:oxidation-reduction process	CYP12K1, NV16362; cytochrome P450 12K1; K15004 cytochrome P450, family 12 [EC:1.14.-.-]	CP301_DROME Probable cytochrome P450 301a1, mitochondrial OS=Drosophila melanogaster GN=Cyp301a1 PE=2 SV=1	A0A194PZJ1_PAPXU Putative cytochrome P450 301a1, mitochondrial OS=Papilio xuthus GN=RR46_09375 PE=4 SV=1
	MElightgreen	T2	Br-SG-TG1	GN	Px_14920_Cyp303a1	IPR001128 Cytochrome P450 IPR002401 Cytochrome P450, E-class, group I	GO:0005506 GO:iron ion binding GO:0016705 GO:oxidoreductase activity, acting on paired donors, with incorporation or reduction of molecular oxygen GO:0020037 GO:heme binding GO:0055114 GO:oxidation-reduction process	CYP15A1; cytochrome P450 15A1; K14937 cytochrome P450, family 15, subfamily A, polypeptide 1	CP303_DROME Probable cytochrome P450 303a1 OS=Drosophila melanogaster GN=Cyp303a1 PE=2 SV=1	A0A194PVH1_PAPXU Putative cytochrome P450 303a1 OS=Papilio xuthus GN=RR46_12789 PE=4 SV=1
	MElightgreen	T2	Br-SG-TG1	GN	Px_10051_sas	IPR001007 VWFC domain IPR003961 Fibronectin type III IPR013783 Immunoglobulin-like fold	GO:0005515 GO:protein binding	-	SAS_DROME Putative epidermal cell surface receptor OS=Drosophila melanogaster GN=sas PE=2 SV=2	A0A194Q7F2_PAPXU Putative epidermal cell surface receptor OS=Papilio xuthus GN=RR46_08490 PE=4 SV=1
	MElightgreen	T2	Br-SG-TG1	GN	Px_09337_wun	IPR000326 Phosphatidic acid phosphatase type 2/haloperoxidase	-	phosphatidate phosphatase; K01080 phosphatidate phosphatase [EC:3.1.3.4]	WUN_DROME Putative phosphatidate phosphatase OS=Drosophila melanogaster GN=wun PE=1 SV=2	A0A194QKX8_PAPXU Putative phosphatidate phosphatase OS=Papilio xuthus GN=RR46_07860 PE=4 SV=1
	MElightgreen	T2	Br-SG-TG1	GN	Px_11973_CG3823	IPR001251 CRAL-TRIO lipid binding domain IPR011074 CRAL/TRIO, N-terminal domain	-	GL26848 gene product from transcript GL26848-RA; K10693 E3 ubiquitin-protein ligase MYCBP2 [EC:6.3.2.19]	RLBP1_HUMAN Retinaldehyde-binding protein 1 OS=Homo sapiens GN=RLBP1 PE=1 SV=2	A0A194Q1G6_PAPXU Retinaldehyde-binding protein 1 OS=Papilio xuthus GN=RR46_10152 PE=4 SV=1
	MElightgreen	T2	Br-SG-TG1	GN	Px_04092_CG11200	IPR002347 Short-chain dehydrogenase/reductase SDR IPR016040 NAD(P)-binding domain	-	dhrsx, MGC85576; dehydrogenase/reductase (SDR family) X-linked; K11170 dehydrogenase/reductase SDR family member X [EC:1.1.-.-]	TIC32_PEA Short-chain dehydrogenase TIC 32, chloroplastic OS=Pisum sativum GN=TIC32 PE=1 SV=1	A0A194Q9R5_PAPXU Retinol dehydrogenase 11 OS=Papilio xuthus GN=RR46_03424 PE=4 SV=1
	MElightgreen	T2	Br-SG-TG1	GN	Px_17037_Snmp	IPR002159 CD36 family	GO:0016020 GO:membrane	Scarb2, Cd36l2, LGP85, LimpII; scavenger receptor class B, member 2; K12384 lysosome membrane protein 2	SNMP2_OSTFU Sensory neuron membrane protein 2 OS=Ostrinia furnacalis GN=Snmp2 PE=2 SV=1	A0A194PCR4_PAPXU Sensory neuron membrane protein 1 OS=Papilio xuthus GN=RR46_14590 PE=3 SV=1
	MElightgreen	T2	Br-SG-TG1	GN	Px_14678_CG13744	IPR001254 Serine proteases, trypsin domain IPR001314 Peptidase S1A, chymotrypsin family IPR009003 Peptidase S1, PA clan	GO:0004252 GO:serine-type endopeptidase activity GO:0006508 GO:proteolysis	TMPRSS5; transmembrane protease, serine 5; K09636 transmembrane protease, serine 5 (spinesin) [EC:3.4.21.-]	STUB_DROME Serine proteinase stubble OS=Drosophila melanogaster GN=Sb PE=2 SV=2	A0A194PSY2_PAPXU Serine proteinase stubble (Fragment) OS=Papilio xuthus GN=RR46_12566 PE=3 SV=1
	MElightgreen	T2	Br-SG-TG1	GN	Px_08013_Spn1	IPR023796 Serpin domain	-	NV10635, NV_06212, NV_30181; serpin 7; K13963 serpin B	SP42D_DROME Serine protease inhibitor 42Dd OS=Drosophila melanogaster GN=Spn42Dd PE=2 SV=1	A0A194PND8_PAPXU Serpin B9 OS=Papilio xuthus GN=RR46_06705 PE=3 SV=1
	MElightgreen	T2	Br-SG-TG1	GN	Px_13527_mspo	IPR000884 Thrombospondin type-1 (TSP1) repeat IPR009465 Spondin, N-terminal	-	-	SPON2_MOUSE Spondin-2 OS=Mus musculus GN=Spon2 PE=2 SV=2	A0A194PXH8_PAPXU Spondin-2 OS=Papilio xuthus GN=RR46_11563 PE=4 SV=1
	MElightgreen	T2	Br-SG-TG1	GN	Px_16239_desat1	IPR005804 Fatty acid desaturase domain IPR015876 Acyl-CoA desaturase	GO:0006629 GO:lipid metabolic process GO:0016717 GO:oxidoreductase activity, acting on paired donors, with oxidation of a pair of donors resulting in the reduction of molecular oxygen to two molecules of water GO:0055114 GO:oxidation-reduction process	NV14980; similar to delta-9 desaturase 1; K00507 stearoyl-CoA desaturase (delta-9 desaturase) [EC:1.14.19.1]	ACO11_SPOLI Acyl-CoA Delta(11) desaturase OS=Spodoptera littoralis PE=1 SV=1	A0A194PH02_PAPXU Stearoyl-CoA desaturase 5 OS=Papilio xuthus GN=RR46_13897 PE=3 SV=1
	MElightgreen	T2	Br-SG-TG1	GN	Px_05069_CG6704	IPR000863 Sulfotransferase domain IPR027417 P-loop containing nucleoside triphosphate hydrolase	GO:0008146 GO:sulfotransferase activity	GA14114 gene product from transcript GA14114-RA; K01016 estrone sulfotransferase [EC:2.8.2.4]	ST1C4_HUMAN Sulfotransferase 1C4 OS=Homo sapiens GN=SULT1C4 PE=1 SV=2	A0A194QI62_PAPXU Sulfotransferase 1C4 OS=Papilio xuthus GN=RR46_04200 PE=4 SV=1
	MElightgreen	T2	Br-SG-TG1	GN	Px_04642_CG3168	IPR011701 Major facilitator superfamily IPR020846 Major facilitator superfamily domain	GO:0016021 GO:integral component of membrane GO:0055085 GO:transmembrane transport	synaptic vesicle protein ; K06258 MFS transporter, VNT family, synaptic vesicle glycoprotein 2	SV2B_RAT Synaptic vesicle glycoprotein 2B OS=Rattus norvegicus GN=Sv2b PE=1 SV=1	A0A194Q7X5_PAPXU Synaptic vesicle glycoprotein 2B OS=Papilio xuthus GN=RR46_03875 PE=4 SV=1
	MElightgreen	T2	Br-SG-TG1	GN	Px_09671_CG11836	IPR001254 Serine proteases, trypsin domain IPR001314 Peptidase S1A, chymotrypsin family IPR009003 Peptidase S1, PA clan	GO:0004252 GO:serine-type endopeptidase activity GO:0006508 GO:proteolysis	GH22866 gene product from transcript GH22866-RA; K01312 trypsin [EC:3.4.21.4]	TRY4_ANOGA Trypsin-4 OS=Anopheles gambiae GN=TRYP4 PE=2 SV=2	A0A194QBK6_PAPXU Trypsin-4 OS=Papilio xuthus GN=RR46_08172 PE=3 SV=1
	MElightgreen	T2	Br-SG-TG1	GN	Px_02464_CG16886	-	-	-	-	A0A194QPP9_PAPXU Uncharacterized protein OS=Papilio xuthus GN=RR46_02092 PE=4 SV=1
	MElightgreen	T2	Br-SG-TG1	GN	Px_01391_unknow	-	-	-	-	A0A0N1I5Q8_PAPXU Uncharacterized protein OS=Papilio xuthus GN=RR46_01140 PE=4 SV=1
	MElightgreen	T2	Br-SG-TG1	GN	Px_02341_CG31344	IPR018713 Domain of unknown function DUF2236	-	-	-	A0A194QK14_PAPXU Uncharacterized protein OS=Papilio xuthus GN=RR46_02005 PE=4 SV=1
	MElightgreen	T2	Br-SG-TG1	GN	Px_02356_unknow	-	-	-	-	A0A194QK29_PAPXU Uncharacterized protein OS=Papilio xuthus GN=RR46_02020 PE=4 SV=1
	MElightgreen	T2	Br-SG-TG1	GN	Px_05062_unknow	-	-	-	-	A0A194QHU1_PAPXU Uncharacterized protein OS=Papilio xuthus GN=RR46_04193 PE=4 SV=1
	MElightgreen	T2	Br-SG-TG1	GN	Px_05063_unknow	-	-	-	-	I4DIZ8_PAPXU Uncharacterized protein OS=Papilio xuthus GN=RR46_04194 PE=2 SV=1
	MElightgreen	T2	Br-SG-TG1	GN	Px_03832_unknow	-	-	-	-	A0A194QGS5_PAPXU Uncharacterized protein OS=Papilio xuthus GN=RR46_03230 PE=4 SV=1
	MElightgreen	T2	Br-SG-TG1	GN	Px_02155_spz6	IPR029034 Cystine-knot cytokine	-	-	-	A0A194QG05_PAPXU Uncharacterized protein OS=Papilio xuthus GN=RR46_01837 PE=4 SV=1
	MElightgreen	T2	Br-SG-TG1	GN	Px_02159_spz6	-	-	-	-	A0A194QEP0_PAPXU Uncharacterized protein OS=Papilio xuthus GN=RR46_01841 PE=4 SV=1
	MElightgreen	T2	Br-SG-TG1	GN	Px_05140_CG15589	IPR012464 Protein of unknown function DUF1676	-	similar to CG1147-PA; K04209 neuropeptide Y receptor, invertebrate	-	A0A194QDM3_PAPXU Uncharacterized protein OS=Papilio xuthus GN=RR46_04260 PE=4 SV=1
	MElightgreen	T2	Br-SG-TG1	GN	Px_05141_Osi2	IPR012464 Protein of unknown function DUF1676	-	-	-	A0A194QDZ9_PAPXU Uncharacterized protein OS=Papilio xuthus GN=RR46_04261 PE=4 SV=1
	MElightgreen	T2	Br-SG-TG1	GN	Px_04261_unknow	-	-	-	-	A0A194QEW0_PAPXU Uncharacterized protein OS=Papilio xuthus GN=RR46_03551 PE=4 SV=1
	MElightgreen	T2	Br-SG-TG1	GN	Px_07440_unknow	-	-	-	-	A0A194QC57_PAPXU Uncharacterized protein OS=Papilio xuthus GN=RR46_06210 PE=4 SV=1
	MElightgreen	T2	Br-SG-TG1	GN	Px_03341_unknow	-	-	-	-	A0A194QHG7_PAPXU Uncharacterized protein OS=Papilio xuthus GN=RR46_02813 PE=4 SV=1
	MElightgreen	T2	Br-SG-TG1	GN	Px_06096_CG7017	IPR002557 Chitin binding domain	GO:0005576 GO:extracellular region GO:0006030 GO:chitin metabolic process GO:0008061 GO:chitin binding	-	-	A0A194QEH0_PAPXU Uncharacterized protein OS=Papilio xuthus GN=RR46_05070 PE=4 SV=1
	MElightgreen	T2	Br-SG-TG1	GN	Px_10191_CG32397	-	-	-	JV_DROME Protein javelin OS=Drosophila melanogaster GN=jv PE=4 SV=1	A0A194Q857_PAPXU Uncharacterized protein OS=Papilio xuthus GN=RR46_08611 PE=4 SV=1
	MElightgreen	T2	Br-SG-TG1	GN	Px_00377_unknow	-	-	-	-	A0A0N0P9Q8_PAPXU Uncharacterized protein OS=Papilio xuthus GN=RR46_00250 PE=4 SV=1
	MElightgreen	T2	Br-SG-TG1	GN	Px_01818_CG7031	-	-	-	-	A0A0N1I4H7_PAPXU Uncharacterized protein OS=Papilio xuthus GN=RR46_01534 PE=4 SV=1
	MElightgreen	T2	Br-SG-TG1	GN	Px_05700_spz4	IPR029034 Cystine-knot cytokine IPR032104 Spaetzle	-	-	SPZ4_DROME Protein spaetzle 4 OS=Drosophila melanogaster GN=spz4 PE=2 SV=2	A0A194Q2H4_PAPXU Uncharacterized protein OS=Papilio xuthus GN=RR46_04720 PE=4 SV=1
	MElightgreen	T2	Br-SG-TG1	GN	Px_03024_unknow	-	-	-	-	A0A194Q259_PAPXU Uncharacterized protein OS=Papilio xuthus GN=RR46_02540 PE=4 SV=1
	MElightgreen	T2	Br-SG-TG1	GN	Px_04658_CG9626	-	-	-	-	A0A194Q3D5_PAPXU Uncharacterized protein OS=Papilio xuthus GN=RR46_03889 PE=4 SV=1
	MElightgreen	T2	Br-SG-TG1	GN	Px_06554_CG6839	IPR001604 DNA/RNA non-specific endonuclease IPR020821 Extracellular Endonuclease, subunit A	GO:0003676 GO:nucleic acid binding GO:0016787 GO:hydrolase activity GO:0046872 GO:metal ion binding	putative DNA/RNA endonuclease (EC:3.1.30.-); K01173 endonuclease G, mitochondrial	-	A0A194Q7A2_PAPXU Uncharacterized protein OS=Papilio xuthus GN=RR46_05459 PE=4 SV=1
	MElightgreen	T2	Br-SG-TG1	GN	Px_02798_CG14866	IPR001304 C-type lectin-like IPR016186 C-type lectin-like/link domain IPR016187 C-type lectin fold	-	-	-	A0A194Q1E9_PAPXU Uncharacterized protein OS=Papilio xuthus GN=RR46_02365 PE=4 SV=1
	MElightgreen	T2	Br-SG-TG1	GN	Px_12058_sals	IPR003124 WH2 domain	GO:0003779 GO:actin binding	-	-	A0A194Q026_PAPXU Uncharacterized protein OS=Papilio xuthus GN=RR46_10234 PE=4 SV=1
	MElightgreen	T2	Br-SG-TG1	GN	Px_12097_unknow	-	-	-	-	A0A194Q0W3_PAPXU Uncharacterized protein OS=Papilio xuthus GN=RR46_10271 PE=4 SV=1
	MElightgreen	T2	Br-SG-TG1	GN	Px_05569_CG33290	-	-	-	-	I4DKI1_PAPXU Uncharacterized protein OS=Papilio xuthus GN=RR46_04613 PE=2 SV=1
	MElightgreen	T2	Br-SG-TG1	GN	Px_12933_unknow	-	-	-	-	A0A194Q3D4_PAPXU Uncharacterized protein OS=Papilio xuthus GN=RR46_11041 PE=4 SV=1
	MElightgreen	T2	Br-SG-TG1	GN	Px_13000_Zasp66	IPR001478 PDZ domain	GO:0005515 GO:protein binding	-	-	A0A194PXD0_PAPXU Uncharacterized protein OS=Papilio xuthus GN=RR46_11103 PE=4 SV=1
	MElightgreen	T2	Br-SG-TG1	GN	Px_13127_unknow	-	-	-	-	A0A194PZC1_PAPXU Uncharacterized protein OS=Papilio xuthus GN=RR46_11210 PE=4 SV=1
	MElightgreen	T2	Br-SG-TG1	GN	Px_13187_unknow	-	-	-	-	A0A194PXS3_PAPXU Uncharacterized protein OS=Papilio xuthus GN=RR46_11262 PE=4 SV=1
	MElightgreen	T2	Br-SG-TG1	GN	Px_08625_CG7802	IPR001507 Zona pellucida domain IPR003609 PAN/Apple domain	-	hypothetical protein; K01487 guanine deaminase [EC:3.5.4.3]	-	A0A194PXM5_PAPXU Uncharacterized protein OS=Papilio xuthus GN=RR46_07256 PE=4 SV=1
	MElightgreen	T2	Br-SG-TG1	GN	Px_08673_CG15239	IPR031941 Domain of unknown function DUF4773	-	-	-	A0A194PXR5_PAPXU Uncharacterized protein OS=Papilio xuthus GN=RR46_07296 PE=4 SV=1
	MElightgreen	T2	Br-SG-TG1	GN	Px_14824_CG17047	IPR000859 CUB domain	-	-	-	A0A194PV86_PAPXU Uncharacterized protein OS=Papilio xuthus GN=RR46_12699 PE=4 SV=1
	MElightgreen	T2	Br-SG-TG1	GN	Px_14825_pwn	-	-	-	-	A0A194PZS7_PAPXU Uncharacterized protein OS=Papilio xuthus GN=RR46_12700 PE=4 SV=1
	MElightgreen	T2	Br-SG-TG1	GN	Px_08228_CG9083	-	-	-	-	A0A194PYC9_PAPXU Uncharacterized protein OS=Papilio xuthus GN=RR46_06889 PE=4 SV=1
	MElightgreen	T2	Br-SG-TG1	GN	Px_13625_unknow	-	-	-	-	A0A194PSJ2_PAPXU Uncharacterized protein OS=Papilio xuthus GN=RR46_11651 PE=4 SV=1
	MElightgreen	T2	Br-SG-TG1	GN	Px_14253_l(2)efl	IPR001436 Alpha crystallin/Heat shock protein IPR002068 Alpha crystallin/Hsp20 domain IPR008978 HSP20-like chaperone	-	GH21555 gene product from transcript GH21555-RA; K09542 crystallin, alpha B	L2EFL_DROME Protein lethal(2)essential for life OS=Drosophila melanogaster GN=l(2)efl PE=1 SV=1	A0A194PR19_PAPXU Uncharacterized protein OS=Papilio xuthus GN=RR46_12198 PE=3 SV=1
	MElightgreen	T2	Br-SG-TG1	GN	Px_07048_haf	-	-	-	-	A0A194PMH5_PAPXU Uncharacterized protein OS=Papilio xuthus GN=RR46_05888 PE=4 SV=1
	MElightgreen	T2	Br-SG-TG1	GN	Px_16141_CG4702	IPR006631 Protein of unknown function DM4/12	-	-	-	A0A194PH12_PAPXU Uncharacterized protein OS=Papilio xuthus GN=RR46_13808 PE=4 SV=1
	MElightgreen	T2	Br-SG-TG1	GN	Px_16937_unknow	IPR016187 C-type lectin fold	-	-	-	A0A194PDB8_PAPXU Uncharacterized protein OS=Papilio xuthus GN=RR46_14507 PE=4 SV=1
	MElightgreen	T2	Br-SG-TG1	GN	Px_04259_mtg	IPR002557 Chitin binding domain	GO:0005576 GO:extracellular region GO:0006030 GO:chitin metabolic process GO:0008061 GO:chitin binding	-	-	A0A194QD64_PAPXU Uncharacterized protein (Fragment) OS=Papilio xuthus GN=RR46_03549 PE=4 SV=1
	MElightgreen	T2	Br-SG-TG1	GN	Px_17342_CG8483	IPR001283 Cysteine-rich secretory protein, allergen V5/Tpx-1-related IPR002413 Ves allergen IPR014044 CAP domain	-	PR1; pathogenesis-related protein; K13449 pathogenesis-related protein 1	VA5_POLFU Venom allergen 5 OS=Polistes fuscatus PE=1 SV=1	A0A194PE84_PAPXU Venom allergen 5.02 OS=Papilio xuthus GN=RR46_14842 PE=3 SV=1
	MElightgreen	T2	Br-SG-TG1	GN	Px_09308_CG10175	IPR002018 Carboxylesterase, type B IPR029058 Alpha/Beta hydrolase fold	-	GA15379 gene product from transcript GA15379-RA; K01044 carboxylesterase [EC:3.1.1.1]	EST6_APIME Venom carboxylesterase-6 OS=Apis mellifera PE=2 SV=1	A0A194QF85_PAPXU Venom carboxylesterase-6 OS=Papilio xuthus GN=RR46_07833 PE=4 SV=1
	MElightgreen	T2	Br-SG-TG1	GN	Px_15313_CG11034	IPR001375 Peptidase S9, prolyl oligopeptidase, catalytic domain IPR002469 Dipeptidylpeptidase IV, N-terminal domain IPR029058 Alpha/Beta hydrolase fold	GO:0006508 GO:proteolysis GO:0008236 GO:serine-type peptidase activity	dipeptidyl-peptidase ; K01278 dipeptidyl-peptidase 4 [EC:3.4.14.5]	VDDP4_VESVU Venom dipeptidyl peptidase 4 OS=Vespula vulgaris PE=1 SV=1	A0A194PS22_PAPXU Venom dipeptidyl peptidase 4 OS=Papilio xuthus GN=RR46_13100 PE=4 SV=1
	MElightgreen	T2	Br-SG-TG1	GN	Px_02792_CG11966	IPR013087 Zinc finger C2H2-type/integrase DNA-binding domain IPR015880 Zinc finger, C2H2-like	GO:0003676 GO:nucleic acid binding	ZNF552, FLJ21603; zinc finger protein 552; K09228 KRAB domain-containing zinc finger protein	ZN552_HUMAN Zinc finger protein 552 OS=Homo sapiens GN=ZNF552 PE=1 SV=2	A0A194Q1E4_PAPXU Zinc finger protein 552 OS=Papilio xuthus GN=RR46_02360 PE=4 SV=1
	MElightgreen	T2	TG23-AG	GN	Px_06747_CG9864	IPR011701 Major facilitator superfamily IPR020846 Major facilitator superfamily domain	GO:0016021 GO:integral component of membrane GO:0055085 GO:transmembrane transport	AGAP010370-PA; K08193 MFS transporter, ACS family, solute carrier family 17 (sodium-dependent inorganic phosphate cotransporter), other	PICO_DROAN Putative inorganic phosphate cotransporter OS=Drosophila ananassae GN=Picot PE=3 SV=1	A0A194PUL2_PAPXU Putative inorganic phosphate cotransporter OS=Papilio xuthus GN=RR46_05629 PE=4 SV=1
	MElightgreen	T2	TG23-AG	GN	Px_05435_unknow	-	-	-	-	A0A194PN64_PAPXU Uncharacterized protein OS=Papilio xuthus GN=RR46_04501 PE=4 SV=1
	MElightgreen	T2	epidermis	GN	Px_12598_unknow	-	-	-	-	A0A194PL64_PAPXU Uncharacterized protein OS=Papilio xuthus GN=RR46_10734 PE=4 SV=1
	MElightgreen	T2	epidermis	GN	Px_16133_unknow	-	-	-	-	A0A194PIP0_PAPXU Uncharacterized protein OS=Papilio xuthus GN=RR46_13800 PE=4 SV=1
	MElightgreen	T3	epidermis	BN	Px_11336_Cpr30F	IPR000618 Insect cuticle protein	GO:0042302 GO:structural constituent of cuticle	-	CU01_ANOGA Cuticle protein OS=Anopheles gambiae GN=Ccp84Ab PE=2 SV=3	A0A194PYE1_PAPXU Cuticle protein OS=Papilio xuthus GN=RR46_09568 PE=4 SV=1
	MElightgreen	T3	epidermis	BN	Px_04922_unknow	-	-	-	-	B2DBF6_PAPXU Cuticular protein CPG14 OS=Papilio xuthus GN=PxutCPG14 PE=2 SV=1
	MElightgreen	T3	epidermis	BN	Px_01887_CG17386	IPR002344 Lupus La protein IPR006630 RNA-binding protein Lupus La IPR011991 Winged helix-turn-helix DNA-binding domain IPR012677 Nucleotide-binding alpha-beta plait domain	GO:0000166 GO:nucleotide binding GO:0003723 GO:RNA binding GO:0005634 GO:nucleus GO:0006396 GO:RNA processing GO:0030529 GO:intracellular ribonucleoprotein complex	hypothetical protein; K15191 La-related protein 7	LARP6_MOUSE La-related protein 6 OS=Mus musculus GN=Larp6 PE=1 SV=1	A0A0N0PA37_PAPXU La-related protein 6 OS=Papilio xuthus GN=RR46_01597 PE=4 SV=1
	MElightgreen	T3	epidermis	BN	Px_10014_b6	IPR001759 Pentaxin-related IPR013320 Concanavalin A-like lectin/glucanase domain	-	NPTXR; neuronal pentraxin receptor; K11453 chromobox protein 6	NPTXR_HUMAN Neuronal pentraxin receptor OS=Homo sapiens GN=NPTXR PE=3 SV=2	A0A194PF93_PAPXU Neuronal pentraxin receptor OS=Papilio xuthus GN=RR46_08462 PE=4 SV=1
	MElightgreen	T3	epidermis	BN	Px_11067_CG4998	IPR001254 Serine proteases, trypsin domain IPR001314 Peptidase S1A, chymotrypsin family IPR009003 Peptidase S1, PA clan	GO:0004252 GO:serine-type endopeptidase activity GO:0006508 GO:proteolysis	GA18102 gene product from transcript GA18102-RA; K01312 trypsin [EC:3.4.21.4]	PRS44_HUMAN Serine protease 44 OS=Homo sapiens GN=PRSS44 PE=3 SV=3	A0A194PXF2_PAPXU Serine proteinase stubble OS=Papilio xuthus GN=RR46_09346 PE=4 SV=1
	MElightgreen	T3	epidermis	BN	Px_04012_CG11836	IPR001254 Serine proteases, trypsin domain IPR001314 Peptidase S1A, chymotrypsin family IPR009003 Peptidase S1, PA clan	GO:0004252 GO:serine-type endopeptidase activity GO:0006508 GO:proteolysis	coagulation factor X; K01314 coagulation factor X [EC:3.4.21.6]	TRYP_ASTAS Trypsin-1 OS=Astacus astacus PE=1 SV=1	A0A194Q371_PAPXU Trypsin-1 OS=Papilio xuthus GN=RR46_03356 PE=3 SV=1
	MElightgreen	T3	epidermis	BN	Px_06811_CG2150	-	-	-	-	A0A194PUR4_PAPXU Uncharacterized protein OS=Papilio xuthus GN=RR46_05679 PE=4 SV=1
	MElightgreen	T3	epidermis	GN	Px_09939_CG8177	IPR003020 Bicarbonate transporter, eukaryotic IPR011531 Bicarbonate transporter, C-terminal IPR013769 Band 3 cytoplasmic domain IPR016152 Phosphotransferase/anion transporter	GO:0005215 GO:transporter activity GO:0005452 GO:inorganic anion exchanger activity GO:0006810 GO:transport GO:0006820 GO:anion transport GO:0008509 GO:anion transmembrane transporter activity GO:0016020 GO:membrane GO:0016021 GO:integral component of membrane	similar to anion exchanger 3; K13856 solute carrier family 4 (anion exchanger), member 3	B3A2_HUMAN Anion exchange protein 2 OS=Homo sapiens GN=SLC4A2 PE=1 SV=4	A0A194PFC3_PAPXU Anion exchange protein OS=Papilio xuthus GN=RR46_08408 PE=3 SV=1
	MElightgreen	T3	epidermis	GN	Px_02599_CG8234	IPR003663 Sugar/inositol transporter IPR005828 Major facilitator, sugar transporter-like IPR020846 Major facilitator superfamily domain	GO:0016020 GO:membrane GO:0016021 GO:integral component of membrane GO:0022857 GO:transmembrane transporter activity GO:0022891 GO:substrate-specific transmembrane transporter activity GO:0055085 GO:transmembrane transport	sugar transporter; K14258 facilitated trehalose transporter	TRET1_CULQU Facilitated trehalose transporter Tret1 OS=Culex quinquefasciatus GN=Tret1 PE=3 SV=1	A0A194QJ30_PAPXU Facilitated trehalose transporter Tret1 OS=Papilio xuthus GN=RR46_02179 PE=3 SV=1
	MElightgreen	T3	epidermis	GN	Px_03415_st	IPR003439 ABC transporter-like IPR003593 AAA+ ATPase domain IPR013525 ABC-2 type transporter IPR027417 P-loop containing nucleoside triphosphate hydrolase	GO:0005524 GO:ATP binding GO:0016020 GO:membrane GO:0016887 GO:ATPase activity	similar to ATP-binding cassette, sub-family G, member 2; K05681 ATP-binding cassette, subfamily G (WHITE), member 2	SCRT_DROME Protein scarlet OS=Drosophila melanogaster GN=st PE=1 SV=3	A0A194Q9K4_PAPXU Protein scarlet OS=Papilio xuthus GN=RR46_02878 PE=4 SV=1
	MElightgreen	T3	epidermis	GN	Px_15851_mthl3	-	-	mthl3; methuselah-like 3; K04599 G protein-coupled receptor Mth (Methuselah protein)	MTH3_DROME Probable G-protein coupled receptor Mth-like 3 OS=Drosophila melanogaster GN=mthl3 PE=1 SV=3	A0A194PH00_PAPXU Putative G-protein coupled receptor Mth-like 3 OS=Papilio xuthus GN=RR46_13544 PE=4 SV=1
	MElightgreen	T3	epidermis	GN	Px_02971_unknow	-	-	-	-	A0A194QMT1_PAPXU Uncharacterized protein OS=Papilio xuthus GN=RR46_02488 PE=4 SV=1
	MElightgreen	T3	epidermis	GN	Px_05144_CG8420	-	-	-	-	A0A194QDV3_PAPXU Uncharacterized protein OS=Papilio xuthus GN=RR46_04264 PE=4 SV=1
	MElightgreen	T3	epidermis	GN	Px_08256_Fhos	-	-	-	-	A0A194PTU6_PAPXU Uncharacterized protein OS=Papilio xuthus GN=RR46_06913 PE=4 SV=1
	MElightgreen	T3	epidermis	GN	Px_16605_ect	-	-	-	-	A0A194PJU4_PAPXU Uncharacterized protein OS=Papilio xuthus GN=RR46_14220 PE=4 SV=1
	MElightgreen	T3	epidermis	GN	Px_17375_unknow	-	-	-	-	A0A194PJV1_PAPXU Uncharacterized protein OS=Papilio xuthus GN=RR46_14874 PE=4 SV=1
	MElightgreen	T4	Br-SG-TG1	BN	Px_03146_Oatp74D	IPR004156 Organic anion transporter polypeptide OATP IPR020846 Major facilitator superfamily domain	GO:0005215 GO:transporter activity GO:0006810 GO:transport GO:0016020 GO:membrane	solute carrier organic anion transporter, putative; K14353 solute carrier organic anion transporter family, member 3A	SO3A1_MOUSE Solute carrier organic anion transporter family member 3A1 OS=Mus musculus GN=Slco3a1 PE=1 SV=1	A0A194Q3Z6_PAPXU Solute carrier organic anion transporter family member 3A1 OS=Papilio xuthus GN=RR46_02651 PE=4 SV=1
	MElightgreen	T4	Br-SG-TG1	BN	Px_03213_unknow	IPR001452 SH3 domain	GO:0005515 GO:protein binding	DNA-directed RNA polymerase II, large subunit (EC:2.7.7.6); K00960 DNA-directed RNA polymerase [EC:2.7.7.6]	-	A0A194QA86_PAPXU Uncharacterized protein OS=Papilio xuthus GN=RR46_02714 PE=4 SV=1
	MElightgreen	T4	epidermis	BN	Px_05521_CG6680	IPR023796 Serpin domain	-	alaserpin; K13963 serpin B	SP77B_DROME Serine protease inhibitor 77Ba OS=Drosophila melanogaster GN=Spn77Ba PE=2 SV=1	I4DN94_PAPXU Serine protease inhibitor 77Ba (Fragment) OS=Papilio xuthus PE=2 SV=1
	MElightgreen	T4	TG23-AG	GN	Px_00690_ena	IPR000697 WH1/EVH1 domain IPR011993 PH domain-like	-	hypothetical LOC100057358; K05746 enabled	ENA_DROME Protein enabled OS=Drosophila melanogaster GN=ena PE=1 SV=4	A0A0N0P9M0_PAPXU Protein enabled (Fragment) OS=Papilio xuthus GN=RR46_00530 PE=4 SV=1
	MEskyblue2	T1	TG23-AG	BN	Px_00765_unknow	IPR000967 Zinc finger, NF-X1-type	GO:0003700 GO:transcription factor activity, sequence-specific DNA binding GO:0005634 GO:nucleus GO:0006355 GO:regulation of transcription, DNA-templated GO:0008270 GO:zinc ion binding	-	ZNFX1_HUMAN NFX1-type zinc finger-containing protein 1 OS=Homo sapiens GN=ZNFX1 PE=2 SV=2	A0A0N1ICR2_PAPXU NFX1-type zinc finger-containing protein 1 OS=Papilio xuthus GN=RR46_00594 PE=4 SV=1
	MEskyblue2	T1	TG23-AG	BN	Px_11859_CG7878	IPR001650 Helicase, C-terminal IPR011545 DEAD/DEAH box helicase domain IPR014001 Helicase superfamily 1/2, ATP-binding domain IPR027417 P-loop containing nucleoside triphosphate hydrolase	GO:0003676 GO:nucleic acid binding GO:0005524 GO:ATP binding	DDX43; DEAD (Asp-Glu-Ala-Asp) box polypeptide 43; K12823 ATP-dependent RNA helicase DDX5/DBP2 [EC:3.6.4.13]	DDX43_HUMAN Probable ATP-dependent RNA helicase DDX43 OS=Homo sapiens GN=DDX43 PE=2 SV=2	A0A194Q168_PAPXU Putative ATP-dependent RNA helicase DDX43 OS=Papilio xuthus GN=RR46_10052 PE=3 SV=1
	MEskyblue2	T1	TG23-AG	BN	Px_06877_unknow	IPR001784 Bunyavirus nucleocapsid (N) protein	GO:0019013 GO:viral nucleocapsid	-	-	A0A194PUX1_PAPXU Uncharacterized protein OS=Papilio xuthus GN=RR46_05734 PE=4 SV=1
	MEskyblue2	T1	epidermis	BN	Px_11186_CG13397	IPR024240 Alpha-N-acetylglucosaminidase, N-terminal IPR024732 Alpha-N-acetylglucosaminidase, C-terminal IPR024733 Alpha-N-acetylglucosaminidase, tim-barrel domain	-	similar to Alpha-N-acetylglucosaminidase precursor (N-acetyl-alpha-glucosaminidase) (NAG); K01205 alpha-N-acetylglucosaminidase [EC:3.2.1.50]	ANAG_HUMAN Alpha-N-acetylglucosaminidase OS=Homo sapiens GN=NAGLU PE=1 SV=2	A0A194PY25_PAPXU Alpha-N-acetylglucosaminidase OS=Papilio xuthus GN=RR46_09448 PE=4 SV=1
	MEskyblue2	T1	epidermis	BN	Px_14494_Ank2	IPR002110 Ankyrin repeat IPR020683 Ankyrin repeat-containing domain	GO:0005515 GO:protein binding	similar to B-cell lymphoma 3-encoded protein (Protein Bcl-3); K09258 B-cell CLL/lymphoma protein 3	BCL3_MOUSE B-cell lymphoma 3 protein homolog OS=Mus musculus GN=Bcl3 PE=1 SV=2	A0A194PYZ8_PAPXU B-cell lymphoma 3 protein-like OS=Papilio xuthus GN=RR46_12410 PE=4 SV=1
	MEskyblue2	T1	epidermis	BN	Px_12036_CG2681	IPR008974 TRAF-like IPR013323 SIAH-type domain IPR018121 Seven-in-absentia protein, TRAF-like domain	GO:0004842 GO:ubiquitin-protein transferase activity GO:0005515 GO:protein binding GO:0005634 GO:nucleus GO:0006511 GO:ubiquitin-dependent protein catabolic process GO:0007275 GO:multicellular organism development GO:0008270 GO:zinc ion binding GO:0016567 GO:protein ubiquitination	GE19882 gene product from transcript GE19882-RA; K04506 E3 ubiquitin-protein ligase SIAH1 [EC:6.3.2.19]	-	A0A194Q1M4_PAPXU E3 ubiquitin-protein ligase OS=Papilio xuthus GN=RR46_10212 PE=3 SV=1
	MEskyblue2	T1	epidermis	BN	Px_01869_Dcr-1	IPR000999 Ribonuclease III domain	GO:0004525 GO:ribonuclease III activity GO:0006396 GO:RNA processing	similar to dicer 1; K11592 endoribonuclease Dicer [EC:3.1.26.-]	DCR1_DROME Endoribonuclease Dcr-1 OS=Drosophila melanogaster GN=Dcr-1 PE=1 SV=1	A0A0N1IDN4_PAPXU Endoribonuclease Dcr-1 OS=Papilio xuthus GN=RR46_01579 PE=4 SV=1
	MEskyblue2	T1	epidermis	BN	Px_01867_Dcr-2	IPR000999 Ribonuclease III domain IPR001650 Helicase, C-terminal IPR003100 PAZ domain IPR005034 Dicer dimerisation domain IPR006935 Helicase/UvrB, N-terminal IPR014001 Helicase superfamily 1/2, ATP-binding domain IPR027417 P-loop containing nucleoside triphosphate hydrolase	GO:0003677 GO:DNA binding GO:0004525 GO:ribonuclease III activity GO:0005515 GO:protein binding GO:0005524 GO:ATP binding GO:0006396 GO:RNA processing GO:0016787 GO:hydrolase activity GO:0016891 GO:endoribonuclease activity, producing 5'-phosphomonoesters	hypothetical protein; K11592 endoribonuclease Dicer [EC:3.1.26.-]	DICER_BOVIN Endoribonuclease Dicer OS=Bos taurus GN=DICER1 PE=2 SV=3	A0A0N0P9Y9_PAPXU Endoribonuclease Dicer OS=Papilio xuthus GN=RR46_01577 PE=3 SV=1
	MEskyblue2	T1	epidermis	BN	Px_16669_CG6833	IPR012337 Ribonuclease H-like domain IPR013520 Exonuclease, RNase T/DNA polymerase III	GO:0003676 GO:nucleic acid binding	REX4, RNA exonuclease 4 homolog (S. cerevisiae); K01175 [EC:3.1.-.-]	REXO4_XENLA RNA exonuclease 4 OS=Xenopus laevis GN=rexo4 PE=2 SV=2	I4DK19_PAPXU Exonuclease OS=Papilio xuthus GN=RR46_14277 PE=2 SV=1
	MEskyblue2	T1	epidermis	BN	Px_00619_unknow	IPR000967 Zinc finger, NF-X1-type	GO:0003700 GO:transcription factor activity, sequence-specific DNA binding GO:0005634 GO:nucleus GO:0006355 GO:regulation of transcription, DNA-templated GO:0008270 GO:zinc ion binding	-	ZNFX1_HUMAN NFX1-type zinc finger-containing protein 1 OS=Homo sapiens GN=ZNFX1 PE=2 SV=2	A0A0N0PA58_PAPXU NFX1-type zinc finger-containing protein 1 OS=Papilio xuthus GN=RR46_00466 PE=4 SV=1
	MEskyblue2	T1	epidermis	BN	Px_01441_CG6923	IPR001841 Zinc finger, RING-type IPR011016 Zinc finger, RING-CH-type IPR013083 Zinc finger, RING/FYVE/PHD-type	GO:0005515 GO:protein binding GO:0008270 GO:zinc ion binding	Dzip3, 2310047C04Rik, 2A-HUB, 6430549P11Rik, A230104G20; DAZ interacting protein 3, zinc finger; K10642 E3 ubiquitin-protein ligase DZIP3 [EC:6.3.2.19]	RN122_MOUSE RING finger protein 122 OS=Mus musculus GN=Rnf122 PE=2 SV=1	A0A0N1IDX8_PAPXU RING finger protein 165 OS=Papilio xuthus GN=RR46_01188 PE=4 SV=1
	MEskyblue2	T1	epidermis	BN	Px_12747_CG8378	IPR001214 SET domain IPR001440 Tetratricopeptide repeat 1 IPR011990 Tetratricopeptide-like helical domain IPR019734 Tetratricopeptide repeat	GO:0005515 GO:protein binding	NV18064; hypothetical protein LOC100115042; K11426 SET and MYND domain-containing protein	SMYD4_MOUSE SET and MYND domain-containing protein 4 OS=Mus musculus GN=Smyd4 PE=2 SV=2	A0A194PR51_PAPXU SET and MYND domain-containing protein 4 OS=Papilio xuthus GN=RR46_10865 PE=4 SV=1
	MEskyblue2	T1	epidermis	BN	Px_01419_unknow	IPR003604 Zinc finger, U1-type IPR015880 Zinc finger, C2H2-like	GO:0003676 GO:nucleic acid binding GO:0008270 GO:zinc ion binding	-	-	A0A0N1IDI8_PAPXU Uncharacterized protein OS=Papilio xuthus GN=RR46_01167 PE=4 SV=1
	MEskyblue2	T1	epidermis	BN	Px_11540_unknow	-	-	-	-	A0A194QC34_PAPXU Uncharacterized protein OS=Papilio xuthus GN=RR46_09753 PE=4 SV=1
	MEskyblue2	T1	epidermis	BN	Px_08455_unknow	-	-	-	-	A0A194Q678_PAPXU Uncharacterized protein OS=Papilio xuthus GN=RR46_07100 PE=4 SV=1
	MEskyblue2	T1	epidermis	BN	Px_12112_unknow	-	-	-	-	A0A194Q059_PAPXU Uncharacterized protein OS=Papilio xuthus GN=RR46_10285 PE=4 SV=1
	MEskyblue2	T1	epidermis	BN	Px_15620_unknow	-	-	-	-	A0A194PFQ1_PAPXU Uncharacterized protein OS=Papilio xuthus GN=RR46_13338 PE=4 SV=1
	MEskyblue2	T2	Br-SG-TG1	GN	Px_04350_unknow	-	-	-	-	A0A194PYQ1_PAPXU Uncharacterized protein OS=Papilio xuthus GN=RR46_03608 PE=4 SV=1
	MEmaroon	T4	epidermis	BN	Px_15682_NLaz	IPR000566 Lipocalin/cytosolic fatty-acid binding domain IPR003057 Invertebrate colouration protein IPR011038 Calycin-like IPR012674 Calycin	GO:0031409 GO:pigment binding	lipocalin family protein; K03098 outer membrane lipoprotein Blc	ICYB_MANSE Insecticyanin-B OS=Manduca sexta GN=INSB PE=2 SV=1	A0A194PM32_PAPXU Insecticyanin-B OS=Papilio xuthus GN=RR46_13391 PE=3 SV=1
	MEmaroon	T4	epidermis	BN	Px_07884_CG8654	IPR005828 Major facilitator, sugar transporter-like IPR020846 Major facilitator superfamily domain	GO:0016021 GO:integral component of membrane GO:0022857 GO:transmembrane transporter activity GO:0055085 GO:transmembrane transport	WD repeat and HMG-box DNA-binding protein 1-like; K11274 chromosome transmission fidelity protein 4	OCTL_DROME Organic cation transporter-like protein OS=Drosophila melanogaster GN=Orct2 PE=2 SV=2	A0A194PSN4_PAPXU Organic cation transporter-like protein OS=Papilio xuthus GN=RR46_06586 PE=4 SV=1
	MEblack	T1	Br-SG-TG1	BN	Px_02593_CG4797	IPR003663 Sugar/inositol transporter IPR005828 Major facilitator, sugar transporter-like IPR020846 Major facilitator superfamily domain	GO:0016020 GO:membrane GO:0016021 GO:integral component of membrane GO:0022857 GO:transmembrane transporter activity GO:0022891 GO:substrate-specific transmembrane transporter activity GO:0055085 GO:transmembrane transport	hypothetical protein; K08145 MFS transporter, SP family, solute carrier family 2 (facilitated glucose transporter), member 8	TRE12_DROSE Facilitated trehalose transporter Tret1-2 homolog OS=Drosophila sechellia GN=Tret1-2 PE=3 SV=1	A0A194QJ63_PAPXU Facilitated trehalose transporter Tret1 OS=Papilio xuthus GN=RR46_02173 PE=3 SV=1
	MEblack	T1	TG23-AG	BN	Px_14359_Sodh-2	IPR011032 GroES-like IPR013149 Alcohol dehydrogenase, C-terminal IPR013154 Alcohol dehydrogenase, N-terminal IPR016040 NAD(P)-binding domain	GO:0055114 GO:oxidation-reduction process	adh1; zinc-binding dehydrogenase (EC:1.1.1.1 1.6.5.5); K00001 alcohol dehydrogenase [EC:1.1.1.1]; K00344 NADPH2:quinone reductase [EC:1.6.5.5]	ARD1_UROFA D-arabinitol dehydrogenase 1 OS=Uromyces fabae GN=ARD1 PE=1 SV=1	A0A194PTF2_PAPXU L-threonine 3-dehydrogenase OS=Papilio xuthus GN=RR46_12283 PE=3 SV=1
	MEblack	T1	TG23-AG	BN	Px_02367_unknow	-	-	-	-	A0A194QIP9_PAPXU Uncharacterized protein OS=Papilio xuthus GN=RR46_02029 PE=4 SV=1
	MEblack	T1	TG23-AG	BN	Px_08665_Pbprp1	IPR006170 Pheromone/general odorant binding protein	GO:0005549 GO:odorant binding	-	OB69A_DROME General odorant-binding protein 69a OS=Drosophila melanogaster GN=Obp69a PE=2 SV=2	A0A194PW38_PAPXU Uncharacterized protein OS=Papilio xuthus GN=RR46_07289 PE=4 SV=1
	MEblack	T1	TG23-AG	BN	Px_17647_unknow	-	-	-	-	A0A194PEA6_PAPXU Uncharacterized protein OS=Papilio xuthus GN=RR46_15101 PE=4 SV=1
	MEblack	T1	epidermis	BN	Px_06054_nAcRalpha-96Aa	IPR006202 Neurotransmitter-gated ion-channel ligand-binding domain	GO:0005230 GO:extracellular ligand-gated ion channel activity GO:0006810 GO:transport GO:0016020 GO:membrane	similar to cholinergic receptor neuronal nicotinic alpha protein 5; K04807 nicotinic acetylcholine receptor alpha-5	5HT3C_HUMAN 5-hydroxytryptamine receptor 3C OS=Homo sapiens GN=HTR3C PE=1 SV=2	A0A194Q0G4_PAPXU 5-hydroxytryptamine receptor 3C OS=Papilio xuthus GN=RR46_05030 PE=4 SV=1
	MEblack	T1	epidermis	BN	Px_02478_unknow	IPR006694 Fatty acid hydroxylase	GO:0005506 GO:iron ion binding GO:0006633 GO:fatty acid biosynthetic process GO:0016491 GO:oxidoreductase activity GO:0055114 GO:oxidation-reduction process	C-5 sterol desaturase (EC:1.3.-.-); K00258 [EC:1.3.-.-]	ALKMO_HUMAN Alkylglycerol monooxygenase OS=Homo sapiens GN=AGMO PE=1 SV=1	A0A194QKM7_PAPXU Alkylglycerol monooxygenase OS=Papilio xuthus GN=RR46_02106 PE=3 SV=1
	MEblack	T1	epidermis	BN	Px_06198_mei-P26	IPR000315 B-box-type zinc finger IPR001258 NHL repeat IPR001841 Zinc finger, RING-type IPR003649 B-box, C-terminal IPR011042 Six-bladed beta-propeller, TolB-like IPR013083 Zinc finger, RING/FYVE/PHD-type IPR018957 Zinc finger, C3HC4 RING-type	GO:0005515 GO:protein binding GO:0005622 GO:intracellular GO:0008270 GO:zinc ion binding GO:0046872 GO:metal ion binding	B-box type zinc finger protein ncl-1, putative; K11997 tripartite motif-containing protein 2/3	BRAT_DROME Brain tumor protein OS=Drosophila melanogaster GN=brat PE=1 SV=2	A0A194QEQ4_PAPXU Brain tumor protein OS=Papilio xuthus GN=RR46_05155 PE=4 SV=1
	MEblack	T1	epidermis	BN	Px_02145_CG4757	IPR002018 Carboxylesterase, type B IPR029058 Alpha/Beta hydrolase fold	-	juvenile hormone esterase ; K01063 juvenile-hormone esterase [EC:3.1.1.59]	ESTF_MYZPE Esterase FE4 OS=Myzus persicae PE=1 SV=1	A0A194QK91_PAPXU Carboxylic ester hydrolase OS=Papilio xuthus GN=RR46_01828 PE=3 SV=1
	MEblack	T1	epidermis	BN	Px_13621_CG10407	IPR010562 Haemolymph juvenile hormone binding	-	-	TAKT_DROME Protein takeout OS=Drosophila melanogaster GN=to PE=2 SV=1	I4DKQ2_PAPXU Circadian clock-controlled protein OS=Papilio xuthus GN=RR46_11647 PE=2 SV=1
	MEblack	T1	epidermis	BN	Px_13749_CG2650	IPR010562 Haemolymph juvenile hormone binding	-	-	CCCP_DROME Circadian clock-controlled protein OS=Drosophila melanogaster GN=anon-3B1.2 PE=2 SV=2	A0A194PN59_PAPXU Circadian clock-controlled protein OS=Papilio xuthus GN=RR46_11756 PE=4 SV=1
	MEblack	T1	epidermis	BN	Px_17427_CG17928	IPR001199 Cytochrome b5-like heme/steroid binding domain	-	delta 5 fatty acid desaturase; K12418 fatty acid desaturase (delta-4 desaturase) [EC:1.14.19.-]	CYB5R_DROME Cytochrome b5-related protein OS=Drosophila melanogaster GN=Cyt-b5-r PE=2 SV=2	A0A194PJZ0_PAPXU Cytochrome b5-related protein OS=Papilio xuthus GN=RR46_14914 PE=4 SV=1
	MEblack	T1	epidermis	BN	Px_03085_Cyp6a2	IPR001128 Cytochrome P450 IPR002401 Cytochrome P450, E-class, group I	GO:0005506 GO:iron ion binding GO:0016705 GO:oxidoreductase activity, acting on paired donors, with incorporation or reduction of molecular oxygen GO:0020037 GO:heme binding GO:0055114 GO:oxidation-reduction process	AGAP008212-PA; K15002 cytochrome P450, family 6 [EC:1.14.-.-]	CP6B4_PAPGL Cytochrome P450 6B4 OS=Papilio glaucus GN=CYP6B4 PE=2 SV=1	A0A194Q8F3_PAPXU Cytochrome P450 6B4 OS=Papilio xuthus GN=RR46_02599 PE=3 SV=1
	MEblack	T1	epidermis	BN	Px_16592_CG12068	IPR002347 Short-chain dehydrogenase/reductase SDR IPR016040 NAD(P)-binding domain	-	sro; shroud (EC:1.1.1.30); K00019 3-hydroxybutyrate dehydrogenase [EC:1.1.1.30]	BDH_MOUSE D-beta-hydroxybutyrate dehydrogenase, mitochondrial OS=Mus musculus GN=Bdh1 PE=1 SV=2	A0A194PHU2_PAPXU D-beta-hydroxybutyrate dehydrogenase, mitochondrial OS=Papilio xuthus GN=RR46_14207 PE=3 SV=1
	MEblack	T1	epidermis	BN	Px_04493_shd	IPR001128 Cytochrome P450	GO:0005506 GO:iron ion binding GO:0016705 GO:oxidoreductase activity, acting on paired donors, with incorporation or reduction of molecular oxygen GO:0020037 GO:heme binding GO:0055114 GO:oxidation-reduction process	similar to cytochrome P450 monooxygenase; K10723 ecdysone 20-monooxygenase [EC:1.14.99.22]	CP314_DROME Ecdysone 20-monooxygenase OS=Drosophila melanogaster GN=shd PE=1 SV=3	A0A194Q2Z0_PAPXU Ecdysone 20-monooxygenase OS=Papilio xuthus GN=RR46_03734 PE=4 SV=1
	MEblack	T1	epidermis	BN	Px_17643_unknow	-	-	-	ECR_BOMMO Ecdysone receptor OS=Bombyx mori GN=EcR PE=2 SV=1	A0A194PE28_PAPXU Ecdysone receptor OS=Papilio xuthus GN=RR46_15100 PE=4 SV=1
	MEblack	T1	epidermis	BN	Px_12815_CG31522	IPR002076 ELO family	GO:0016021 GO:integral component of membrane	similar to CG2781 CG2781-PA; K10249 elongation of very long chain fatty acids protein 4	ELVL1_AEDAE Elongation of very long chain fatty acids protein AAEL008004 OS=Aedes aegypti GN=AAEL008004 PE=2 SV=2	A0A194PYI3_PAPXU Elongation of very long chain fatty acids protein OS=Papilio xuthus GN=RR46_10930 PE=3 SV=1
	MEblack	T1	epidermis	BN	Px_10129_ERR	IPR000536 Nuclear hormone receptor, ligand-binding domain IPR001628 Zinc finger, nuclear hormone receptor-type IPR001723 Nuclear hormone receptor IPR013088 Zinc finger, NHR/GATA-type	GO:0003677 GO:DNA binding GO:0003700 GO:transcription factor activity, sequence-specific DNA binding GO:0003707 GO:steroid hormone receptor activity GO:0005634 GO:nucleus GO:0006355 GO:regulation of transcription, DNA-templated GO:0008270 GO:zinc ion binding GO:0043401 GO:steroid hormone mediated signaling pathway GO:0043565 GO:sequence-specific DNA binding	Err; estrogen-related receptor; K08703 estrogen-related receptor ERR	ERR3_PONAB Estrogen-related receptor gamma OS=Pongo abelii GN=ESRRG PE=2 SV=1	A0A194QDI5_PAPXU Estrogen-related receptor gamma OS=Papilio xuthus GN=RR46_08558 PE=3 SV=1
	MEblack	T1	epidermis	BN	Px_13392_CG31100	IPR005828 Major facilitator, sugar transporter-like IPR020846 Major facilitator superfamily domain	GO:0016021 GO:integral component of membrane GO:0022857 GO:transmembrane transporter activity GO:0055085 GO:transmembrane transport	GA15593 gene product from transcript GA15593-RA; K14258 facilitated trehalose transporter	TRET1_DROAN Facilitated trehalose transporter Tret1 OS=Drosophila ananassae GN=Tret1 PE=3 SV=2	A0A194PX65_PAPXU Facilitated trehalose transporter Tret1 OS=Papilio xuthus GN=RR46_11448 PE=4 SV=1
	MEblack	T1	epidermis	BN	Px_17635_unknow	IPR001304 C-type lectin-like IPR016186 C-type lectin-like/link domain IPR016187 C-type lectin fold	-	hypothetical protein ; K06560 mannose receptor, C type	LPSBP_PERAM Hemolymph lipopolysaccharide-binding protein OS=Periplaneta americana PE=1 SV=1	A0A194PFW3_PAPXU Hemolymph lipopolysaccharide-binding protein OS=Papilio xuthus GN=RR46_15093 PE=4 SV=1
	MEblack	T1	epidermis	BN	Px_11482_CG17839	IPR002602 Domain of unknown function DB IPR003598 Immunoglobulin subtype 2 IPR003599 Immunoglobulin subtype IPR003961 Fibronectin type III IPR007110 Immunoglobulin-like domain IPR013783 Immunoglobulin-like fold	GO:0005515 GO:protein binding	hypothetical protein; K06252 tenascin	IGDB2_CAEEL Ig-like and fibronectin type-III domain-containing protein 2 OS=Caenorhabditis elegans GN=igdb-2 PE=1 SV=4	A0A194QAE3_PAPXU Ig-like and fibronectin type-III domain-containing protein C25G4.10 OS=Papilio xuthus GN=RR46_09706 PE=4 SV=1
	MEblack	T1	epidermis	BN	Px_06987_CG34461	IPR000618 Insect cuticle protein	GO:0042302 GO:structural constituent of cuticle	-	CU66_HYACE Larval/pupal rigid cuticle protein 66 OS=Hyalophora cecropia GN=CP66 PE=1 SV=1	A0A194PMB9_PAPXU Larval/pupal rigid cuticle protein 66 OS=Papilio xuthus GN=RR46_05833 PE=4 SV=1
	MEblack	T1	epidermis	BN	Px_06992_Cpr30F	IPR000618 Insect cuticle protein	GO:0042302 GO:structural constituent of cuticle	-	CU66_HYACE Larval/pupal rigid cuticle protein 66 OS=Hyalophora cecropia GN=CP66 PE=1 SV=1	A0A194PMC4_PAPXU Larval/pupal rigid cuticle protein 66 OS=Papilio xuthus GN=RR46_05838 PE=4 SV=1
	MEblack	T1	epidermis	BN	Px_06989_Cpr30F	IPR000618 Insect cuticle protein	GO:0042302 GO:structural constituent of cuticle	-	CU66_HYACE Larval/pupal rigid cuticle protein 66 OS=Hyalophora cecropia GN=CP66 PE=1 SV=1	A0A194PNM3_PAPXU Larval/pupal rigid cuticle protein 66 (Fragment) OS=Papilio xuthus GN=RR46_05835 PE=4 SV=1
	MEblack	T1	epidermis	BN	Px_02253_futsch	IPR001279 Metallo-beta-lactamase	-	Microtubule-associated protein 1A, putative; K10429 microtubule-associated protein 1	MAP1B_MOUSE Microtubule-associated protein 1B OS=Mus musculus GN=Map1b PE=1 SV=2	A0A194QHP0_PAPXU Microtubule-associated protein 1B OS=Papilio xuthus GN=RR46_01920 PE=4 SV=1
	MEblack	T1	epidermis	BN	Px_04854_Eip93F	IPR007889 DNA binding HTH domain, Psq-type IPR009057 Homeodomain-like	GO:0003677 GO:DNA binding	-	MBLK1_APIME Mushroom body large-type Kenyon cell-specific protein 1 OS=Apis mellifera GN=Mblk-1 PE=1 SV=1	A0A194QIJ1_PAPXU Mushroom body large-type Kenyon cell-specific protein 1 OS=Papilio xuthus GN=RR46_04051 PE=4 SV=1
	MEblack	T1	epidermis	BN	Px_12119_CG4576	IPR002656 Acyltransferase 3	GO:0016747 GO:transferase activity, transferring acyl groups other than amino-acyl groups	-	NRF6_CAEEL Nose resistant to fluoxetine protein 6 OS=Caenorhabditis elegans GN=nrf-6 PE=1 SV=3	A0A194Q1V4_PAPXU Nose resistant to fluoxetine protein 6 OS=Papilio xuthus GN=RR46_10292 PE=4 SV=1
	MEblack	T1	epidermis	BN	Px_10104_Ppn	IPR003598 Immunoglobulin subtype 2 IPR003599 Immunoglobulin subtype IPR007110 Immunoglobulin-like domain IPR010909 PLAC IPR013098 Immunoglobulin I-set IPR013783 Immunoglobulin-like fold	GO:0005515 GO:protein binding GO:0008233 GO:peptidase activity	cntn5; contactin 5; K06763 contactin 5	PPN_DROME Papilin OS=Drosophila melanogaster GN=Ppn PE=1 SV=2	A0A194Q7K0_PAPXU Papilin OS=Papilio xuthus GN=RR46_08535 PE=4 SV=1
	MEblack	T1	epidermis	BN	Px_07934_CG32603	-	-	-	PEG3_BOVIN Paternally-expressed gene 3 protein OS=Bos taurus GN=PEG3 PE=2 SV=1	A0A194PLH3_PAPXU Paternally-expressed gene 3 protein OS=Papilio xuthus GN=RR46_06628 PE=4 SV=1
	MEblack	T1	epidermis	BN	Px_05281_Hn	IPR001273 Aromatic amino acid hydroxylase IPR002912 ACT domain IPR019774 Aromatic amino acid hydroxylase, C-terminal	GO:0004497 GO:monooxygenase activity GO:0005506 GO:iron ion binding GO:0008152 GO:metabolic process GO:0009072 GO:aromatic amino acid family metabolic process GO:0016597 GO:amino acid binding GO:0016714 GO:oxidoreductase activity, acting on paired donors, with incorporation or reduction of molecular oxygen, reduced pteridine as one donor, and incorporation of one atom of oxygen GO:0055114 GO:oxid…	NV18416; similar to phenylalanine hydroxylase; K00500 phenylalanine-4-hydroxylase [EC:1.14.16.1]	PH4H_DROME Protein henna OS=Drosophila melanogaster GN=Hn PE=2 SV=3	A0A194PMU5_PAPXU Protein henna OS=Papilio xuthus GN=RR46_04381 PE=4 SV=1
	MEblack	T1	epidermis	BN	Px_05795_CG18136	IPR001214 SET domain IPR002893 Zinc finger, MYND-type	GO:0005515 GO:protein binding	GD11032 gene product from transcript GD11032-RA; K11848 ubiquitin carboxyl-terminal hydrolase 20/33 [EC:3.1.2.15]	MSTAA_DROME Protein msta, isoform A OS=Drosophila melanogaster GN=msta PE=2 SV=3	A0A194Q2P5_PAPXU Protein msta, isoform A OS=Papilio xuthus GN=RR46_04806 PE=4 SV=1
	MEblack	T1	epidermis	BN	Px_12697_CG10264	IPR010562 Haemolymph juvenile hormone binding	-	GTP-binding nuclear protein RAN1, putative; K07936 GTP-binding nuclear protein Ran	TAKT_DROME Protein takeout OS=Drosophila melanogaster GN=to PE=2 SV=1	A0A194PJG2_PAPXU Protein takeout OS=Papilio xuthus GN=RR46_10821 PE=4 SV=1
	MEblack	T1	epidermis	BN	Px_14908_CG7878	IPR001650 Helicase, C-terminal IPR011545 DEAD/DEAH box helicase domain IPR014001 Helicase superfamily 1/2, ATP-binding domain IPR027417 P-loop containing nucleoside triphosphate hydrolase	GO:0003676 GO:nucleic acid binding GO:0005524 GO:ATP binding	DDX43; DEAD (Asp-Glu-Ala-Asp) box polypeptide 43; K12823 ATP-dependent RNA helicase DDX5/DBP2 [EC:3.6.4.13]	DDX43_HUMAN Probable ATP-dependent RNA helicase DDX43 OS=Homo sapiens GN=DDX43 PE=2 SV=2	A0A194PTV4_PAPXU Putative ATP-dependent RNA helicase DDX43 OS=Papilio xuthus GN=RR46_12777 PE=3 SV=1
	MEblack	T1	epidermis	BN	Px_15955_armi	IPR027417 P-loop containing nucleoside triphosphate hydrolase	-	hypothetical protein; K13983 putative helicase MOV10L1 [EC:3.6.4.13]	M10B1_DANRE Putative helicase mov-10-B.1 OS=Danio rerio GN=mov10b.1 PE=2 SV=2	A0A194PMS1_PAPXU Putative helicase mov-10-B.1 OS=Papilio xuthus GN=RR46_13641 PE=4 SV=1
	MEblack	T1	epidermis	BN	Px_06480_CG15879	IPR000073 Alpha/beta hydrolase fold-1 IPR029058 Alpha/Beta hydrolase fold	-	Serhl, 0610008B10Rik, 1110019M09Rik, AU019786; serine hydrolase-like; K01175 [EC:3.1.-.-]	SERHL_DANRE Serine hydrolase-like protein OS=Danio rerio GN=serhl PE=2 SV=1	A0A194Q0U1_PAPXU Serine hydrolase-like protein OS=Papilio xuthus GN=RR46_05386 PE=4 SV=1
	MEblack	T1	epidermis	BN	Px_01549_snk	IPR001254 Serine proteases, trypsin domain IPR001314 Peptidase S1A, chymotrypsin family IPR009003 Peptidase S1, PA clan	GO:0004252 GO:serine-type endopeptidase activity GO:0006508 GO:proteolysis	similar to transmembrane protease, serine 9; K09640 transmembrane protease, serine 9 [EC:3.4.21.-]	SNAK_DROME Serine protease snake OS=Drosophila melanogaster GN=snk PE=1 SV=2	A0A0N1PHM7_PAPXU Serine protease snake OS=Papilio xuthus GN=RR46_01289 PE=3 SV=1
	MEblack	T1	epidermis	BN	Px_10130_ERR	IPR000536 Nuclear hormone receptor, ligand-binding domain	GO:0006355 GO:regulation of transcription, DNA-templated GO:0043401 GO:steroid hormone mediated signaling pathway	Err, NR3B4; estrogen-related receptor; K08703 estrogen-related receptor ERR	-	A0A194Q7K6_PAPXU Steroid hormone receptor ERR2 OS=Papilio xuthus GN=RR46_08559 PE=4 SV=1
	MEblack	T1	epidermis	BN	Px_04621_CG31106	IPR011701 Major facilitator superfamily IPR020846 Major facilitator superfamily domain	GO:0016021 GO:integral component of membrane GO:0055085 GO:transmembrane transport	NV14189; similar to synaptic vesicle protein; K06258 MFS transporter, VNT family, synaptic vesicle glycoprotein 2	SV2B_RAT Synaptic vesicle glycoprotein 2B OS=Rattus norvegicus GN=Sv2b PE=1 SV=1	A0A194Q1N6_PAPXU Synaptic vesicle glycoprotein 2B OS=Papilio xuthus GN=RR46_03857 PE=4 SV=1
	MEblack	T1	epidermis	BN	Px_11129_tsl	IPR020864 Membrane attack complex component/perforin (MACPF) domain	-	Tsl; torso-like protein; K12377 torso-like protein	TSL_DROME Torso-like protein OS=Drosophila melanogaster GN=tsl PE=1 SV=2	A0A194PXW2_PAPXU Torso-like protein OS=Papilio xuthus GN=RR46_09397 PE=4 SV=1
	MEblack	T1	epidermis	BN	Px_04177_unknow	-	-	-	-	A0A194QIY9_PAPXU Uncharacterized protein OS=Papilio xuthus GN=RR46_03487 PE=4 SV=1
	MEblack	T1	epidermis	BN	Px_11424_unknow	-	-	-	-	A0A194PZH3_PAPXU Uncharacterized protein OS=Papilio xuthus GN=RR46_09654 PE=4 SV=1
	MEblack	T1	epidermis	BN	Px_11059_unknow	-	-	-	-	A0A194PVL3_PAPXU Uncharacterized protein OS=Papilio xuthus GN=RR46_09338 PE=4 SV=1
	MEblack	T1	epidermis	BN	Px_11060_unknow	-	-	-	-	A0A194PVT0_PAPXU Uncharacterized protein OS=Papilio xuthus GN=RR46_09339 PE=4 SV=1
	MEblack	T1	epidermis	BN	Px_15338_l(2)34Fc	IPR002861 Reeler domain	-	-	DFP_MANSE Putative defense protein Hdd11-like OS=Manduca sexta PE=2 SV=1	A0A194PS51_PAPXU Uncharacterized protein OS=Papilio xuthus GN=RR46_13120 PE=4 SV=1
	MEblack	T1	epidermis	BN	Px_15427_unknow	-	-	-	-	A0A194PSB7_PAPXU Uncharacterized protein OS=Papilio xuthus GN=RR46_13185 PE=4 SV=1
	MEblack	T1	epidermis	BN	Px_14877_CG3625	IPR006838 FAR-17a/AIG1-like protein	GO:0016021 GO:integral component of membrane	-	ADTRP_HUMAN Androgen-dependent TFPI-regulating protein OS=Homo sapiens GN=ADTRP PE=2 SV=1	A0A194PTG9_PAPXU Uncharacterized protein C6orf105 OS=Papilio xuthus GN=RR46_12746 PE=4 SV=1
	MEblack	T1	epidermis	BN	Px_10789_jim	IPR007087 Zinc finger, C2H2 IPR013087 Zinc finger C2H2-type/integrase DNA-binding domain IPR015880 Zinc finger, C2H2-like	GO:0003676 GO:nucleic acid binding GO:0046872 GO:metal ion binding	ZNF252, ZNF347; zinc finger protein 252; K09228 KRAB domain-containing zinc finger protein	ZN252_CANLF Zinc finger protein 252 OS=Canis lupus familiaris GN=ZNF252 PE=2 SV=1	A0A194PWR2_PAPXU Zinc finger protein 252 OS=Papilio xuthus GN=RR46_09106 PE=4 SV=1
	MEblack	T1	Br-SG-TG1	GN	Px_11098_CG33978	IPR000742 EGF-like domain IPR001881 EGF-like calcium-binding domain IPR031866 Domain of unknown function DUF4758	GO:0005509 GO:calcium ion binding GO:0005515 GO:protein binding	-	SP63_STRPU 63 kDa sperm flagellar membrane protein OS=Strongylocentrotus purpuratus PE=2 SV=1	A0A194PVP6_PAPXU 63 kDa sperm flagellar membrane protein OS=Papilio xuthus GN=RR46_09368 PE=4 SV=1
	MEblack	T1	Br-SG-TG1	GN	Px_05665_CG1809	IPR001952 Alkaline phosphatase IPR017849 Alkaline phosphatase-like, alpha/beta/alpha IPR017850 Alkaline-phosphatase-like, core domain	GO:0003824 GO:catalytic activity GO:0008152 GO:metabolic process GO:0016791 GO:phosphatase activity	alkaline phosphatase ; K01077 alkaline phosphatase [EC:3.1.3.1]	PPB_BOMMO Membrane-bound alkaline phosphatase OS=Bombyx mori GN=Alp-m PE=1 SV=4	A0A194Q8I8_PAPXU Alkaline phosphatase OS=Papilio xuthus GN=RR46_04694 PE=3 SV=1
	MEblack	T1	Br-SG-TG1	GN	Px_17866_NLaz	IPR000566 Lipocalin/cytosolic fatty-acid binding domain IPR003057 Invertebrate colouration protein IPR011038 Calycin-like IPR012674 Calycin	GO:0031409 GO:pigment binding	lipocalin; K03098 outer membrane lipoprotein Blc	APOD_CAVPO Apolipoprotein D OS=Cavia porcellus GN=APOD PE=2 SV=1	A0A194PGG0_PAPXU Apolipoprotein D OS=Papilio xuthus GN=RR46_15298 PE=3 SV=1
	MEblack	T1	Br-SG-TG1	GN	Px_17801_CG6018	IPR002018 Carboxylesterase, type B IPR029058 Alpha/Beta hydrolase fold	-	alpha-Est7; alpha-Esterase-7 (EC:3.1.1.- 3.1.1.1); K01044 carboxylesterase [EC:3.1.1.1]	ESTE_MYZPE Esterase E4 OS=Myzus persicae PE=1 SV=1	A0A194PFD6_PAPXU Carboxylic ester hydrolase OS=Papilio xuthus GN=RR46_15237 PE=3 SV=1
	MEblack	T1	Br-SG-TG1	GN	Px_06151_CG10407	IPR010562 Haemolymph juvenile hormone binding	-	GTP-binding nuclear protein RAN1, putative; K07936 GTP-binding nuclear protein Ran	CCCP_DROYA Circadian clock-controlled protein OS=Drosophila yakuba GN=anon-3B1.2 PE=3 SV=1	A0A194QA85_PAPXU Circadian clock-controlled protein OS=Papilio xuthus GN=RR46_05119 PE=4 SV=1
	MEblack	T1	Br-SG-TG1	GN	Px_00778_unknow	-	-	-	-	A0A194RGZ8_PAPMA Uncharacterized protein OS=Papilio machaon GN=RR48_09233 PE=4 SV=1
	MEblack	T1	Br-SG-TG1	GN	Px_03041_unknow	-	-	-	-	A0A194RGZ8_PAPMA Uncharacterized protein OS=Papilio machaon GN=RR48_09233 PE=4 SV=1
	MEblack	T1	Br-SG-TG1	GN	Px_02064_unknow	-	-	-	-	A0A194QHH9_PAPXU Uncharacterized protein OS=Papilio xuthus GN=RR46_01759 PE=4 SV=1
	MEblack	T1	Br-SG-TG1	GN	Px_02065_unknow	-	-	-	-	A0A0N1PI11_PAPXU Uncharacterized protein OS=Papilio xuthus GN=RR46_00558 PE=4 SV=1
	MEblack	T1	Br-SG-TG1	GN	Px_02066_unknow	-	-	-	-	A0A194QFY0_PAPXU Uncharacterized protein OS=Papilio xuthus GN=RR46_01761 PE=4 SV=1
	MEblack	T1	Br-SG-TG1	GN	Px_02067_unknow	-	-	-	-	A0A0N0PF48_PAPXU Uncharacterized protein OS=Papilio xuthus GN=RR46_00559 PE=4 SV=1
	MEblack	T1	Br-SG-TG1	GN	Px_02068_unknow	-	-	-	-	A0A194QG54_PAPXU Uncharacterized protein OS=Papilio xuthus GN=RR46_01763 PE=4 SV=1
	MEblack	T1	Br-SG-TG1	GN	Px_00779_unknow	-	-	-	-	A0A0N1IC29_PAPXU Uncharacterized protein OS=Papilio xuthus GN=RR46_00605 PE=4 SV=1
	MEblack	T1	Br-SG-TG1	GN	Px_10277_unknow	-	-	-	-	A0A194Q9H6_PAPXU Uncharacterized protein OS=Papilio xuthus GN=RR46_08687 PE=4 SV=1
	MEblack	T1	Br-SG-TG1	GN	Px_03042_unknow	-	-	-	-	A0A194Q2T1_PAPXU Uncharacterized protein OS=Papilio xuthus GN=RR46_02557 PE=4 SV=1
	MEblack	T1	Br-SG-TG1	GN	Px_03043_unknow	-	-	-	-	A0A0N0PF48_PAPXU Uncharacterized protein OS=Papilio xuthus GN=RR46_00559 PE=4 SV=1
	MEblack	T1	Br-SG-TG1	GN	Px_03044_unknow	-	-	-	-	A0A0N1IDM9_PAPXU Uncharacterized protein OS=Papilio xuthus GN=RR46_00457 PE=4 SV=1
	MEblack	T1	Br-SG-TG1	GN	Px_03045_unknow	-	-	-	-	A0A194Q279_PAPXU Uncharacterized protein OS=Papilio xuthus GN=RR46_02560 PE=4 SV=1
	MEblack	T1	Br-SG-TG1	GN	Px_00724_unknow	-	-	-	-	A0A0N1IDM9_PAPXU Uncharacterized protein OS=Papilio xuthus GN=RR46_00457 PE=4 SV=1
	MEblack	T1	Br-SG-TG1	GN	Px_00725_unknow	-	-	-	-	A0A0N1PI11_PAPXU Uncharacterized protein OS=Papilio xuthus GN=RR46_00558 PE=4 SV=1
	MEblack	T1	Br-SG-TG1	GN	Px_00726_unknow	-	-	-	-	A0A0N0PF48_PAPXU Uncharacterized protein OS=Papilio xuthus GN=RR46_00559 PE=4 SV=1
	MEblack	T1	Br-SG-TG1	GN	Px_00727_unknow	-	-	-	-	A0A0N0PFF5_PAPXU Uncharacterized protein OS=Papilio xuthus GN=RR46_00560 PE=4 SV=1
	MEblack	T1	Br-SG-TG1	GN	Px_00610_unknow	-	-	-	-	A0A0N1IDM9_PAPXU Uncharacterized protein OS=Papilio xuthus GN=RR46_00457 PE=4 SV=1
	MEblack	T1	Br-SG-TG1	GN	Px_12030_unknow	-	-	-	-	A0A194Q1L9_PAPXU Uncharacterized protein OS=Papilio xuthus GN=RR46_10207 PE=4 SV=1
	MEblack	T1	Br-SG-TG1	GN	Px_13877_unknow	-	-	-	-	A0A194PUQ4_PAPXU Uncharacterized protein OS=Papilio xuthus GN=RR46_11869 PE=4 SV=1
	MEblack	T1	Br-SG-TG1	GN	Px_05663_Lis-1	IPR001680 WD40 repeat IPR003613 U box domain IPR011044 Quinoprotein amine dehydrogenase, beta chain-like IPR013083 Zinc finger, RING/FYVE/PHD-type IPR015943 WD40/YVTN repeat-like-containing domain IPR017986 WD40-repeat-containing domain IPR020472 G-protein beta WD-40 repeat	GO:0004842 GO:ubiquitin-protein transferase activity GO:0005515 GO:protein binding GO:0016567 GO:protein ubiquitination	hypothetical protein; K14855 ribosome assembly protein 4	WSDU1_MOUSE WD repeat, SAM and U-box domain-containing protein 1 OS=Mus musculus GN=Wdsub1 PE=2 SV=1	A0A194Q3Y1_PAPXU WD repeat, SAM and U-box domain-containing protein 1 OS=Papilio xuthus GN=RR46_04693 PE=4 SV=1
	MEblack	T1	TG23-AG	GN	Px_07890_CG6006	IPR005828 Major facilitator, sugar transporter-like IPR020846 Major facilitator superfamily domain	GO:0016021 GO:integral component of membrane GO:0022857 GO:transmembrane transporter activity GO:0055085 GO:transmembrane transport	GH14185 gene product from transcript GH14185-RA; K08202 MFS transporter, OCT family, solute carrier family 22 (organic cation transporter), member 5	ORCT_DROME Organic cation transporter protein OS=Drosophila melanogaster GN=Orct PE=1 SV=1	A0A194PL27_PAPXU Organic cation transporter protein (Fragment) OS=Papilio xuthus GN=RR46_06592 PE=4 SV=1
	MEblack	T1	TG23-AG	GN	Px_06236_Mp20	IPR000557 Calponin repeat IPR001715 Calponin homology domain IPR003096 Smooth muscle protein/calponin	GO:0005515 GO:protein binding	KLTH0H02926p; K05767 IQ motif containing GTPase activating protein	MP20_DROME Muscle-specific protein 20 OS=Drosophila melanogaster GN=Mp20 PE=2 SV=2	B2DBM1_PAPXU Transgelin OS=Papilio xuthus GN=RR46_05188 PE=2 SV=1
	MEblack	T1	TG23-AG	GN	Px_06551_mRpL43	-	-	-	-	A0A194Q113_PAPXU Uncharacterized protein OS=Papilio xuthus GN=RR46_05456 PE=4 SV=1
	MEblack	T1	TG23-AG	GN	Px_14017_CG15506	-	-	-	-	A0A194PNH9_PAPXU Uncharacterized protein OS=Papilio xuthus GN=RR46_11990 PE=4 SV=1
	MEblack	T1	TG23-AG	GN	Px_14019_unknow	-	-	-	-	A0A194PPU0_PAPXU Uncharacterized protein OS=Papilio xuthus GN=RR46_11992 PE=4 SV=1
	MEblack	T1	TG23-AG	GN	Px_17521_tnc	IPR001007 VWFC domain	GO:0005515 GO:protein binding	-	-	A0A194PE08_PAPXU Uncharacterized protein OS=Papilio xuthus GN=RR46_15001 PE=4 SV=1
	MEblack	T1	epidermis	GN	Px_07966_Ccp84Af	IPR000618 Insect cuticle protein	GO:0042302 GO:structural constituent of cuticle	-	CU01_ANOGA Cuticle protein OS=Anopheles gambiae GN=Ccp84Ab PE=2 SV=3	A0A194PMJ2_PAPXU Cuticle protein OS=Papilio xuthus GN=RR46_06659 PE=4 SV=1
	MEblack	T1	epidermis	GN	Px_11053_unknow	-	-	-	-	I4DIU4_PAPXU Cuticular protein PxutCPH19 OS=Papilio xuthus GN=RR46_09333 PE=2 SV=1
	MEblack	T1	epidermis	GN	Px_13161_bond	IPR002076 ELO family	GO:0016021 GO:integral component of membrane	ELOVL4; elongation of very long chain fatty acids (FEN1/Elo2, SUR4/Elo3, yeast)-like 4; K10249 elongation of very long chain fatty acids protein 4	ELOV4_MOUSE Elongation of very long chain fatty acids protein 4 OS=Mus musculus GN=Elovl4 PE=1 SV=2	A0A194PZF1_PAPXU Elongation of very long chain fatty acids protein OS=Papilio xuthus GN=RR46_11240 PE=3 SV=1
	MEblack	T1	epidermis	GN	Px_08010_CG4797	IPR005828 Major facilitator, sugar transporter-like IPR020846 Major facilitator superfamily domain	GO:0016021 GO:integral component of membrane GO:0022857 GO:transmembrane transporter activity GO:0055085 GO:transmembrane transport	hypothetical protein ; K08145 MFS transporter, SP family, solute carrier family 2 (facilitated glucose transporter), member 8	TRET1_CULQU Facilitated trehalose transporter Tret1 OS=Culex quinquefasciatus GN=Tret1 PE=3 SV=1	A0A194PLE0_PAPXU Facilitated trehalose transporter Tret1 OS=Papilio xuthus GN=RR46_06702 PE=4 SV=1
	MEblack	T1	epidermis	GN	Px_12012_CG6783	IPR000463 Cytosolic fatty-acid binding IPR000566 Lipocalin/cytosolic fatty-acid binding domain IPR011038 Calycin-like IPR012674 Calycin	GO:0005215 GO:transporter activity GO:0006810 GO:transport GO:0008289 GO:lipid binding	fabp7a, B-FABP, D168, fabp7, fb62f07, wu:fb62f07, wu:fq20b08; fatty acid binding protein 7, brain, a; K08756 fatty acid-binding protein 7, brain	FABP_LEPDS Fatty acid-binding protein OS=Lepidoglyphus destructor PE=1 SV=1	A0A194PZX5_PAPXU Fatty acid-binding protein OS=Papilio xuthus GN=RR46_10189 PE=3 SV=1
	MEblack	T1	epidermis	GN	Px_13062_Cpr66D	IPR000618 Insect cuticle protein	GO:0042302 GO:structural constituent of cuticle	-	CUA3A_TENMO Larval cuticle protein A3A OS=Tenebrio molitor PE=1 SV=1	A0A194Q3P7_PAPXU Larval cuticle protein A3A OS=Papilio xuthus GN=RR46_11156 PE=4 SV=1
	MEblack	T1	epidermis	GN	Px_02368_CG3961	IPR000873 AMP-dependent synthetase/ligase	GO:0003824 GO:catalytic activity GO:0008152 GO:metabolic process	similar to CG3961-PA, isoform A; K01897 long-chain acyl-CoA synthetase [EC:6.2.1.3]	ACSL1_MOUSE Long-chain-fatty-acid--CoA ligase 1 OS=Mus musculus GN=Acsl1 PE=1 SV=2	A0A194QK39_PAPXU Long-chain-fatty-acid--CoA ligase 1 OS=Papilio xuthus GN=RR46_02030 PE=4 SV=1
	MEblack	T1	epidermis	GN	Px_07044_CG9701	IPR001360 Glycoside hydrolase family 1 IPR013781 Glycoside hydrolase, catalytic domain IPR017853 Glycoside hydrolase superfamily	GO:0004553 GO:hydrolase activity, hydrolyzing O-glycosyl compounds GO:0005975 GO:carbohydrate metabolic process	glycoside hydrolases ; K01229 lactase-phlorizin hydrolase [EC:3.2.1.108 3.2.1.62]	MYRO1_BREBR Myrosinase 1 OS=Brevicoryne brassicae PE=1 SV=1	A0A194PNS3_PAPXU Myrosinase 1 OS=Papilio xuthus GN=RR46_05885 PE=3 SV=1
	MEblack	T1	epidermis	GN	Px_07880_CG8654	IPR005828 Major facilitator, sugar transporter-like IPR020846 Major facilitator superfamily domain	GO:0016021 GO:integral component of membrane GO:0022857 GO:transmembrane transporter activity GO:0055085 GO:transmembrane transport	WD repeat and HMG-box DNA-binding protein 1-like; K11274 chromosome transmission fidelity protein 4	ORCT_DROME Organic cation transporter protein OS=Drosophila melanogaster GN=Orct PE=1 SV=1	A0A194PL20_PAPXU Organic cation transporter protein OS=Papilio xuthus GN=RR46_06582 PE=4 SV=1
	MEblack	T1	epidermis	GN	Px_07615_wun	IPR000326 Phosphatidic acid phosphatase type 2/haloperoxidase	-	NV16393; similar to phosphatidate phosphatase; K01080 phosphatidate phosphatase [EC:3.1.3.4]	WUN_DROME Putative phosphatidate phosphatase OS=Drosophila melanogaster GN=wun PE=1 SV=2	A0A194QID4_PAPXU Putative phosphatidate phosphatase OS=Papilio xuthus GN=RR46_06367 PE=4 SV=1
	MEblack	T1	epidermis	GN	Px_13230_CG9027	IPR001424 Superoxide dismutase, copper/zinc binding domain	GO:0006801 GO:superoxide metabolic process GO:0046872 GO:metal ion binding GO:0055114 GO:oxidation-reduction process	superoxide dismutase-like protein; K04565 Cu/Zn superoxide dismutase [EC:1.15.1.1]	SODC_CARCR Superoxide dismutase [Cu-Zn] OS=Caretta caretta PE=1 SV=2	A0A194PRL0_PAPXU Superoxide dismutase [Cu-Zn] OS=Papilio xuthus GN=RR46_11301 PE=3 SV=1
	MEblack	T1	epidermis	GN	Px_00296_CG7506	IPR009724 TMEM70 family	-	-	TMM70_DROME Transmembrane protein 70 homolog, mitochondrial OS=Drosophila melanogaster GN=CG7506 PE=2 SV=1	A0A0N0PFC4_PAPXU Transmembrane protein 70-like, mitochondrial OS=Papilio xuthus GN=RR46_00181 PE=4 SV=1
	MEblack	T1	epidermis	GN	Px_01536_Task6	IPR003092 Two pore domain potassium channel, TASK family IPR003280 Two pore domain potassium channel IPR013099 Potassium channel domain	GO:0005267 GO:potassium channel activity GO:0016020 GO:membrane GO:0071805 GO:potassium ion transmembrane transport	GK13333 gene product from transcript GK13333-RA; K05323 potassium channel subfamily K, invertebrate	SUP9_CAEEL Two pore potassium channel protein sup-9 OS=Caenorhabditis elegans GN=sup-9 PE=1 SV=2	A0A0N0P9M7_PAPXU Two pore potassium channel protein sup-9 OS=Papilio xuthus GN=RR46_01278 PE=3 SV=1
	MEblack	T1	epidermis	GN	Px_00018_unknow	-	-	-	-	A0A0N1PJJ4_PAPXU Uncharacterized protein OS=Papilio xuthus GN=RR46_00009 PE=4 SV=1
	MEblack	T1	epidermis	GN	Px_01848_unknow	-	-	-	-	A0A0N1PEZ0_PAPXU Uncharacterized protein OS=Papilio xuthus GN=RR46_01562 PE=4 SV=1
	MEblack	T1	epidermis	GN	Px_04295_unknow	IPR011992 EF-hand domain pair	-	-	-	A0A194QDL2_PAPXU Uncharacterized protein OS=Papilio xuthus GN=RR46_03575 PE=4 SV=1
	MEblack	T1	epidermis	GN	Px_05753_CG7442	-	-	-	-	A0A194Q373_PAPXU Uncharacterized protein OS=Papilio xuthus GN=RR46_04767 PE=4 SV=1
	MEblack	T1	epidermis	GN	Px_08740_unknow	-	-	-	-	A0A194PW46_PAPXU Uncharacterized protein OS=Papilio xuthus GN=RR46_07348 PE=4 SV=1
	MEblack	T1	epidermis	GN	Px_11054_unknow	-	-	-	-	A0A194PVS4_PAPXU Uncharacterized protein OS=Papilio xuthus GN=RR46_09334 PE=4 SV=1
	MEblack	T1	epidermis	GN	Px_14591_unknow	-	-	-	-	A0A194PT31_PAPXU Uncharacterized protein OS=Papilio xuthus GN=RR46_12502 PE=4 SV=1
	MEblack	T1	epidermis	GN	Px_16266_unknow	IPR031734 Transcription activator MBF2	-	-	-	I4DJM7_PAPXU Uncharacterized protein OS=Papilio xuthus GN=RR46_13921 PE=2 SV=1
	MEblack	T1	epidermis	GN	Px_16683_CG13857	IPR031983 Protein of unknown function DUF4786	-	-	-	A0A194PJ52_PAPXU Uncharacterized protein OS=Papilio xuthus GN=RR46_14289 PE=4 SV=1
	MEblack	T2	Br-SG-TG1	BN	Px_03116_Rbcn-3A	IPR001680 WD40 repeat IPR015943 WD40/YVTN repeat-like-containing domain IPR017986 WD40-repeat-containing domain IPR022033 RAVE complex protein Rav1 C-terminal	GO:0005515 GO:protein binding	-	DMXL2_HUMAN DmX-like protein 2 OS=Homo sapiens GN=DMXL2 PE=1 SV=2	A0A194Q8H8_PAPXU DmX-like protein 2 OS=Papilio xuthus GN=RR46_02624 PE=4 SV=1
	MEblack	T2	Br-SG-TG1	BN	Px_01767_unknow	-	-	-	-	A0A0N1ID99_PAPXU Uncharacterized protein OS=Papilio xuthus GN=RR46_01485 PE=4 SV=1
	MEblack	T2	epidermis	BN	Px_04535_CG5397	IPR002018 Carboxylesterase, type B IPR029058 Alpha/Beta hydrolase fold	-	CES2; carboxylesterase 2; K03927 carboxylesterase type B [EC:3.1.1.1]	EST4A_MOUSE Carboxylesterase 4A OS=Mus musculus GN=Ces4a PE=2 SV=2	A0A194Q329_PAPXU Carboxylesterase 4A OS=Papilio xuthus GN=RR46_03774 PE=4 SV=1
	MEblack	T2	epidermis	BN	Px_12791_CG34461	IPR000618 Insect cuticle protein	GO:0042302 GO:structural constituent of cuticle	-	CU07_LOCMI Cuticle protein 7 OS=Locusta migratoria PE=1 SV=2	A0A194PXN7_PAPXU Cuticle protein 19 (Fragment) OS=Papilio xuthus GN=RR46_10909 PE=4 SV=1
	MEblack	T2	epidermis	BN	Px_00852_Dhpr	IPR002347 Short-chain dehydrogenase/reductase SDR IPR016040 NAD(P)-binding domain	-	GK23691 gene product from transcript GK23691-RA; K00357 dihydropteridine reductase [EC:1.5.1.34]	DHPR_RAT Dihydropteridine reductase OS=Rattus norvegicus GN=Qdpr PE=1 SV=1	A0A0N1PEQ8_PAPXU Dihydropteridine reductase OS=Papilio xuthus GN=RR46_00671 PE=4 SV=1
	MEblack	T2	epidermis	BN	Px_06459_His1:CG33864	IPR005818 Linker histone H1/H5, domain H15 IPR005819 Histone H5 IPR011991 Winged helix-turn-helix DNA-binding domain	GO:0000786 GO:nucleosome GO:0003677 GO:DNA binding GO:0005634 GO:nucleus GO:0006334 GO:nucleosome assembly	hypothetical protein; K11275 histone H1/5	H1_DROME Histone H1 OS=Drosophila melanogaster GN=His1 PE=1 SV=1	A0A194Q0S3_PAPXU Histone H1 OS=Papilio xuthus GN=RR46_05366 PE=3 SV=1
	MEblack	T2	epidermis	BN	Px_04508_Men	IPR001891 Malic oxidoreductase IPR012301 Malic enzyme, N-terminal domain IPR012302 Malic enzyme, NAD-binding IPR016040 NAD(P)-binding domain	GO:0004470 GO:malic enzyme activity GO:0004471 GO:malate dehydrogenase (decarboxylating) (NAD+) activity GO:0006108 GO:malate metabolic process GO:0051287 GO:NAD binding GO:0055114 GO:oxidation-reduction process	similar to CG10120-PB, isoform B; K00029 malate dehydrogenase (oxaloacetate-decarboxylating)(NADP+) [EC:1.1.1.40]	MAOX_COLLI NADP-dependent malic enzyme OS=Columba livia GN=ME1 PE=1 SV=1	A0A194Q305_PAPXU Malic enzyme OS=Papilio xuthus GN=RR46_03749 PE=3 SV=1
	MEblack	T2	epidermis	BN	Px_10103_Ppn	IPR000884 Thrombospondin type-1 (TSP1) repeat IPR002223 Pancreatic trypsin inhibitor Kunitz domain IPR003598 Immunoglobulin subtype 2 IPR003599 Immunoglobulin subtype IPR007110 Immunoglobulin-like domain IPR008197 WAP-type 'four-disulfide core' domain IPR010294 ADAM-TS Spacer 1 IPR013273 Peptidase M12B, ADAM-TS IPR013783 Immunoglobulin-like fold	GO:0004222 GO:metalloendopeptidase activity GO:0004867 GO:serine-type endopeptidase inhibitor activity GO:0005515 GO:protein binding GO:0005576 GO:extracellular region GO:0005578 GO:proteinaceous extracellular matrix GO:0008237 GO:metallopeptidase activity GO:0008270 GO:zinc ion binding GO:0030414 GO:peptidase inhibitor activity GO:0031012 GO:extracellular matrix	similar to ADAM metallopeptidase with thrombospondin type 1 motif, 6 preproprotein; K08621 a disintegrin and metalloproteinase with thrombospondin motifs 6 [EC:3.4.24.-]	PPN_DROME Papilin OS=Drosophila melanogaster GN=Ppn PE=1 SV=2	A0A194Q7I1_PAPXU Papilin OS=Papilio xuthus GN=RR46_08534 PE=4 SV=1
	MEblack	T2	epidermis	BN	Px_02330_CG8193	IPR000896 Hemocyanin/hexamerin middle domain IPR005203 Hemocyanin, C-terminal IPR005204 Hemocyanin, N-terminal IPR008922 Uncharacterised domain, di-copper centre IPR013788 Hemocyanin/hexamerin IPR014756 Immunoglobulin E-set	-	CG42640 gene product from transcript CG42640-RA (EC:1.14.18.1); K00505 tyrosinase [EC:1.14.18.1]	PRP2_BOMMO Phenoloxidase subunit 2 OS=Bombyx mori PE=1 SV=2	A0A194QIL4_PAPXU Phenoloxidase subunit 2 OS=Papilio xuthus GN=RR46_01994 PE=4 SV=1
	MEblack	T2	epidermis	BN	Px_02458_eater	IPR000742 EGF-like domain	GO:0005515 GO:protein binding	hypothetical protein; K06252 tenascin	VWDE_HUMAN von Willebrand factor D and EGF domain-containing protein OS=Homo sapiens GN=VWDE PE=2 SV=4	A0A194QKK7_PAPXU von Willebrand factor D and EGF domain-containing protein OS=Papilio xuthus GN=RR46_02086 PE=4 SV=1
	MEblack	T2	Br-SG-TG1	GN	Px_02160_CG30016	IPR000895 Transthyretin/hydroxyisourate hydrolase IPR023416 Transthyretin/hydroxyisourate hydrolase, superfamily	-	hydroxyisourate hydrolase; K07127 5-hydroxyisourate hydrolase [EC:3.5.2.17]	HIUH1_RHIME 5-hydroxyisourate hydrolase 1 OS=Rhizobium meliloti (strain 1021) GN=RB0789 PE=3 SV=1	A0A194QG10_PAPXU 5-hydroxyisourate hydrolase OS=Papilio xuthus GN=RR46_01842 PE=3 SV=1
	MEblack	T2	Br-SG-TG1	GN	Px_03659_Cpr50Cb	IPR000618 Insect cuticle protein	GO:0042302 GO:structural constituent of cuticle	-	CU20_TENMO Adult-specific cuticular protein ACP-20 OS=Tenebrio molitor GN=ACP20 PE=1 SV=1	A0A194Q6Q5_PAPXU Adult-specific cuticular protein ACP-20 OS=Papilio xuthus GN=RR46_03089 PE=4 SV=1
	MEblack	T2	Br-SG-TG1	GN	Px_16933_CG6045	IPR000674 Aldehyde oxidase/xanthine dehydrogenase, a/b hammerhead IPR001041 2Fe-2S ferredoxin-type iron-sulfur binding domain IPR002346 Molybdopterin dehydrogenase, FAD-binding IPR002888 [2Fe-2S]-binding IPR005107 CO dehydrogenase flavoprotein, C-terminal IPR008274 Aldehyde oxidase/xanthine dehydrogenase, molybdopterin binding IPR012675 Beta-grasp domain IPR016166 FAD-binding, type 2 IPR016169 CO…	GO:0003824 GO:catalytic activity GO:0009055 GO:electron carrier activity GO:0016491 GO:oxidoreductase activity GO:0016614 GO:oxidoreductase activity, acting on CH-OH group of donors GO:0046872 GO:metal ion binding GO:0050660 GO:flavin adenine dinucleotide binding GO:0051536 GO:iron-sulfur cluster binding GO:0055114 GO:oxidation-reduction process	NV12536; similar to aldehyde oxidase; K00106 xanthine dehydrogenase/oxidase [EC:1.17.1.4 1.17.3.2]	ALDO2_ARATH Indole-3-acetaldehyde oxidase OS=Arabidopsis thaliana GN=AAO2 PE=1 SV=2	A0A194PE80_PAPXU Aldehyde oxidase 2 OS=Papilio xuthus GN=RR46_14503 PE=4 SV=1
	MEblack	T2	Br-SG-TG1	GN	Px_08762_CG6680	IPR023796 Serpin domain	-	Spn3; Serine protease inhibitor 3; K13963 serpin B	SP77B_DROME Serine protease inhibitor 77Ba OS=Drosophila melanogaster GN=Spn77Ba PE=2 SV=1	A0A194PX66_PAPXU Alpha-1-antitrypsin OS=Papilio xuthus GN=RR46_07355 PE=3 SV=1
	MEblack	T2	Br-SG-TG1	GN	Px_12142_CG2663	IPR001251 CRAL-TRIO lipid binding domain IPR011074 CRAL/TRIO, N-terminal domain	-	GL26848 gene product from transcript GL26848-RA; K10693 E3 ubiquitin-protein ligase MYCBP2 [EC:6.3.2.19]	TTPAL_PONAB Alpha-tocopherol transfer protein-like OS=Pongo abelii GN=TTPAL PE=2 SV=1	A0A194Q0B2_PAPXU Alpha-tocopherol transfer protein-like OS=Papilio xuthus GN=RR46_10314 PE=4 SV=1
	MEblack	T2	Br-SG-TG1	GN	Px_11394_CG3823	IPR001071 Cellular retinaldehyde binding/alpha-tocopherol transport IPR001251 CRAL-TRIO lipid binding domain IPR011074 CRAL/TRIO, N-terminal domain	GO:0005215 GO:transporter activity GO:0005622 GO:intracellular GO:0006810 GO:transport	GL26848 gene product from transcript GL26848-RA; K10693 E3 ubiquitin-protein ligase MYCBP2 [EC:6.3.2.19]	TTPAL_HUMAN Alpha-tocopherol transfer protein-like OS=Homo sapiens GN=TTPAL PE=1 SV=2	A0A194Q087_PAPXU Alpha-tocopherol transfer protein-like OS=Papilio xuthus GN=RR46_09625 PE=4 SV=1
	MEblack	T2	Br-SG-TG1	GN	Px_14595_CG6499	IPR024041 Ammonium transporter AmtB-like domain IPR029020 Ammonium/urea transporter	GO:0008519 GO:ammonium transmembrane transporter activity GO:0015696 GO:ammonium transport GO:0016020 GO:membrane	ammonium transporter; K03320 ammonium transporter, Amt family	AMT3_CAEEL Putative ammonium transporter 3 OS=Caenorhabditis elegans GN=amt-3 PE=3 SV=2	A0A194PSR8_PAPXU Ammonium transporter OS=Papilio xuthus GN=RR46_12506 PE=3 SV=1
	MEblack	T2	Br-SG-TG1	GN	Px_13007_Spn4	IPR023796 Serpin domain	-	similar to CG9453-PB, isoform B; K13963 serpin B	ACH2_BOMMO Antichymotrypsin-2 OS=Bombyx mori PE=1 SV=1	A0A194PZ13_PAPXU Antichymotrypsin-2 OS=Papilio xuthus GN=RR46_11110 PE=3 SV=1
	MEblack	T2	Br-SG-TG1	GN	Px_01149_CG32137	-	-	hypothetical protein; K04437 filamin	BICRD_DROME Bicaudal D-related protein homolog OS=Drosophila melanogaster GN=CG17365 PE=2 SV=1	A0A0N1I4Q4_PAPXU Bicaudal D-related protein-like OS=Papilio xuthus GN=RR46_00918 PE=4 SV=1
	MEblack	T2	Br-SG-TG1	GN	Px_13649_CG32137	-	-	-	BICRD_DROME Bicaudal D-related protein homolog OS=Drosophila melanogaster GN=CG17365 PE=2 SV=1	A0A194PT64_PAPXU Bicaudal D-related protein-like OS=Papilio xuthus GN=RR46_11667 PE=4 SV=1
	MEblack	T2	Br-SG-TG1	GN	Px_10840_CG9134	IPR001304 C-type lectin-like IPR016186 C-type lectin-like/link domain IPR016187 C-type lectin fold	-	brevican core protein-like; K06795 brevican	PGCB_BOVIN Brevican core protein OS=Bos taurus GN=BCAN PE=1 SV=1	I4DJ91_PAPXU Brevican core protein OS=Papilio xuthus GN=RR46_09149 PE=2 SV=1
	MEblack	T2	Br-SG-TG1	GN	Px_16458_Cad86C	IPR002126 Cadherin IPR015919 Cadherin-like	GO:0005509 GO:calcium ion binding GO:0007156 GO:homophilic cell adhesion via plasma membrane adhesion molecules GO:0016020 GO:membrane	CDH23; cadherin-like 23; K06813 cadherin 23	CAD86_DROME Cadherin-86C OS=Drosophila melanogaster GN=Cad86C PE=2 SV=3	A0A194PP17_PAPXU Cadherin-86C OS=Papilio xuthus GN=RR46_14091 PE=4 SV=1
	MEblack	T2	Br-SG-TG1	GN	Px_06914_CG10175	IPR002018 Carboxylesterase, type B IPR029058 Alpha/Beta hydrolase fold	-	GA15379 gene product from transcript GA15379-RA; K01044 carboxylesterase [EC:3.1.1.1]	ESTF_MYZPE Esterase FE4 OS=Myzus persicae PE=1 SV=1	A0A194PNF5_PAPXU Carboxylic ester hydrolase OS=Papilio xuthus GN=RR46_05770 PE=3 SV=1
	MEblack	T2	Br-SG-TG1	GN	Px_13229_CG4678	IPR000834 Peptidase M14, carboxypeptidase A IPR008969 Carboxypeptidase-like, regulatory domain IPR014766 Carboxypeptidase, regulatory domain	GO:0004181 GO:metallocarboxypeptidase activity GO:0006508 GO:proteolysis GO:0008270 GO:zinc ion binding	similar to carboxypeptidase M; K01296 carboxypeptidase M [EC:3.4.17.12]	CBPM_PONAB Carboxypeptidase M OS=Pongo abelii GN=CPM PE=2 SV=1	A0A194PQK2_PAPXU Carboxypeptidase M OS=Papilio xuthus GN=RR46_11300 PE=4 SV=1
	MEblack	T2	Br-SG-TG1	GN	Px_03996_CREG	IPR012349 FMN-binding split barrel	GO:0010181 GO:FMN binding GO:0016491 GO:oxidoreductase activity GO:0055114 GO:oxidation-reduction process	similar to T-cell receptor zeta chain isoform 2 precursor; K06453 CD3Z antigen, zeta polypeptide	CREG1_MOUSE Protein CREG1 OS=Mus musculus GN=Creg1 PE=1 SV=1	I4DJ76_PAPXU Cellular repressor of E1A-stimulated genes OS=Papilio xuthus GN=RR46_03342 PE=2 SV=1
	MEblack	T2	Br-SG-TG1	GN	Px_16728_Cht6	IPR001223 Glycoside hydrolase family 18, catalytic domain IPR002557 Chitin binding domain IPR011583 Chitinase II IPR013781 Glycoside hydrolase, catalytic domain IPR017853 Glycoside hydrolase superfamily IPR029070 Chitinase insertion domain	GO:0004553 GO:hydrolase activity, hydrolyzing O-glycosyl compounds GO:0004568 GO:chitinase activity GO:0005576 GO:extracellular region GO:0005975 GO:carbohydrate metabolic process GO:0006030 GO:chitin metabolic process GO:0006032 GO:chitin catabolic process GO:0008061 GO:chitin binding	similar to brain chitinase and chia; K01183 chitinase [EC:3.2.1.14]	CHIT1_HUMAN Chitotriosidase-1 OS=Homo sapiens GN=CHIT1 PE=1 SV=1	A0A194PJ87_PAPXU Chitotriosidase-1 OS=Papilio xuthus GN=RR46_14324 PE=4 SV=1
	MEblack	T2	Br-SG-TG1	GN	Px_12801_Cpr76Bd	IPR000618 Insect cuticle protein	GO:0042302 GO:structural constituent of cuticle	-	CU19_LOCMI Cuticle protein 19 OS=Locusta migratoria PE=1 SV=1	A0A194PWQ4_PAPXU Cuticle protein 19 OS=Papilio xuthus GN=RR46_10917 PE=4 SV=1
	MEblack	T2	Br-SG-TG1	GN	Px_13189_Cpr67B	IPR000618 Insect cuticle protein	GO:0042302 GO:structural constituent of cuticle	-	CUO6_BLACR Cuticle protein 6 OS=Blaberus craniifer PE=1 SV=1	A0A194PYN7_PAPXU Cuticle protein 6 OS=Papilio xuthus GN=RR46_11264 PE=4 SV=1
	MEblack	T2	Br-SG-TG1	GN	Px_14705_pio	IPR001507 Zona pellucida domain	-	-	-	A0A194PUB4_PAPXU Cuticlin-1 OS=Papilio xuthus GN=RR46_12593 PE=4 SV=1
	MEblack	T2	Br-SG-TG1	GN	Px_13966_Cyp4c3	IPR001128 Cytochrome P450 IPR002401 Cytochrome P450, E-class, group I	GO:0005506 GO:iron ion binding GO:0016705 GO:oxidoreductase activity, acting on paired donors, with incorporation or reduction of molecular oxygen GO:0020037 GO:heme binding GO:0055114 GO:oxidation-reduction process	CYP4AB23, NV10333; cytochrome P450 4AB23; K15001 cytochrome P450, family 4 [EC:1.14.-.-]	CP4C1_BLADI Cytochrome P450 4C1 OS=Blaberus discoidalis GN=CYP4C1 PE=2 SV=1	A0A194PPN8_PAPXU Cytochrome P450 4C1 OS=Papilio xuthus GN=RR46_11942 PE=3 SV=1
	MEblack	T2	Br-SG-TG1	GN	Px_06145_Cyp4g15	IPR001128 Cytochrome P450 IPR002401 Cytochrome P450, E-class, group I	GO:0005506 GO:iron ion binding GO:0016705 GO:oxidoreductase activity, acting on paired donors, with incorporation or reduction of molecular oxygen GO:0020037 GO:heme binding GO:0055114 GO:oxidation-reduction process	cytochrome P450 4g15; K15001 cytochrome P450, family 4 [EC:1.14.-.-]	C4G15_DROME Cytochrome P450 4g15 OS=Drosophila melanogaster GN=Cyp4g15 PE=2 SV=1	A0A194Q911_PAPXU Cytochrome P450 4g15 OS=Papilio xuthus GN=RR46_05113 PE=3 SV=1
	MEblack	T2	Br-SG-TG1	GN	Px_01960_CG33205	IPR006643 Zasp-like motif IPR031847 Domain of unknown function DUF4749	-	DNA-directed RNA polymerase II largest subunit; K03006 DNA-directed RNA polymerase II subunit RPB1 [EC:2.7.7.6]	RPB1_PLAFD DNA-directed RNA polymerase II subunit RPB1 OS=Plasmodium falciparum (isolate CDC / Honduras) GN=RPII PE=3 SV=1	A0A0N1I499_PAPXU DNA-directed RNA polymerase II subunit RPB1 OS=Papilio xuthus GN=RR46_01665 PE=4 SV=1
	MEblack	T2	Br-SG-TG1	GN	Px_05359_Duox	IPR002048 EF-hand domain IPR010255 Haem peroxidase IPR011992 EF-hand domain pair IPR013112 FAD-binding 8 IPR013121 Ferric reductase, NAD binding domain IPR013130 Ferric reductase transmembrane component-like domain IPR017938 Riboflavin synthase-like beta-barrel IPR019791 Haem peroxidase, animal	GO:0004601 GO:peroxidase activity GO:0005509 GO:calcium ion binding GO:0006979 GO:response to oxidative stress GO:0016491 GO:oxidoreductase activity GO:0020037 GO:heme binding GO:0055114 GO:oxidation-reduction process	AGAP009978-PA; K13411 dual oxidase [EC:1.6.3.1 1.11.1.-]	DUOX_DROME Dual oxidase OS=Drosophila melanogaster GN=Duox PE=1 SV=2	A0A194PLQ5_PAPXU Dual oxidase OS=Papilio xuthus GN=RR46_04434 PE=4 SV=1
	MEblack	T2	Br-SG-TG1	GN	Px_13209_mol	IPR018469 Dual oxidase maturation factor	GO:0005789 GO:endoplasmic reticulum membrane GO:0015031 GO:protein transport GO:0016021 GO:integral component of membrane	-	DOXA1_HUMAN Dual oxidase maturation factor 1 OS=Homo sapiens GN=DUOXA1 PE=1 SV=1	A0A194PQI2_PAPXU Dual oxidase maturation factor 1 OS=Papilio xuthus GN=RR46_11280 PE=4 SV=1
	MEblack	T2	Br-SG-TG1	GN	Px_15875_ea	IPR001254 Serine proteases, trypsin domain IPR001314 Peptidase S1A, chymotrypsin family IPR009003 Peptidase S1, PA clan	GO:0004252 GO:serine-type endopeptidase activity GO:0006508 GO:proteolysis	ea; easter (EC:3.4.-.- 3.4.21.-); K01362 [EC:3.4.21.-]	EAST_DROME Serine protease easter OS=Drosophila melanogaster GN=ea PE=1 SV=3	I4DND8_PAPXU Easter OS=Papilio xuthus GN=RR46_13566 PE=2 SV=1
	MEblack	T2	Br-SG-TG1	GN	Px_02702_PebIII	IPR005055 Insect odorant-binding protein A10/Ejaculatory bulb-specific protein 3	-	GF20186 gene product from transcript GF20186-RA; K04352 Ras GTPase-activating protein 1	PEB3_DROME Ejaculatory bulb-specific protein 3 OS=Drosophila melanogaster GN=EbpIII PE=2 SV=2	A0A194QJK5_PAPXU Ejaculatory bulb-specific protein 3 OS=Papilio xuthus GN=RR46_02275 PE=4 SV=1
	MEblack	T2	Br-SG-TG1	GN	Px_13173_CG5326	IPR002076 ELO family	GO:0016021 GO:integral component of membrane	GM10700 gene product from transcript GM10700-RA; K10249 elongation of very long chain fatty acids protein 4	ELVL1_AEDAE Elongation of very long chain fatty acids protein AAEL008004 OS=Aedes aegypti GN=AAEL008004 PE=2 SV=2	A0A194Q3Z3_PAPXU Elongation of very long chain fatty acids protein (Fragment) OS=Papilio xuthus GN=RR46_11251 PE=3 SV=1
	MEblack	T2	Br-SG-TG1	GN	Px_14514_CG12268	IPR013120 Male sterility, NAD-binding IPR016040 NAD(P)-binding domain IPR033640 Fatty acyl-CoA reductase, C-terminal	-	similar to GA11521-PA; K13356 fatty acyl-CoA reductase [EC:1.2.1.-]	FACR1_DROME Putative fatty acyl-CoA reductase CG5065 OS=Drosophila melanogaster GN=CG5065 PE=3 SV=1	A0A194PTU7_PAPXU Fatty acyl-CoA reductase OS=Papilio xuthus GN=RR46_12428 PE=3 SV=1
	MEblack	T2	Br-SG-TG1	GN	Px_16558_CG5065	IPR013120 Male sterility, NAD-binding IPR016040 NAD(P)-binding domain IPR033640 Fatty acyl-CoA reductase, C-terminal	-	male sterility domain-containing protein, putative; K13356 fatty acyl-CoA reductase [EC:1.2.1.-]	FACR1_DROME Putative fatty acyl-CoA reductase CG5065 OS=Drosophila melanogaster GN=CG5065 PE=3 SV=1	A0A194PJP6_PAPXU Fatty acyl-CoA reductase OS=Papilio xuthus GN=RR46_14175 PE=3 SV=1
	MEblack	T2	Br-SG-TG1	GN	Px_17634_CG30427	IPR013120 Male sterility, NAD-binding IPR016040 NAD(P)-binding domain IPR033640 Fatty acyl-CoA reductase, C-terminal	-	hypothetical protein ; K13356 fatty acyl-CoA reductase [EC:1.2.1.-]	FACR1_DROME Putative fatty acyl-CoA reductase CG5065 OS=Drosophila melanogaster GN=CG5065 PE=3 SV=1	A0A194PEZ0_PAPXU Fatty acyl-CoA reductase OS=Papilio xuthus GN=RR46_15092 PE=3 SV=1
	MEblack	T2	Br-SG-TG1	GN	Px_01826_clumsy	IPR001320 Ionotropic glutamate receptor IPR001508 Ionotropic glutamate receptor, metazoa IPR001828 Receptor, ligand binding region IPR019594 Ionotropic glutamate receptor, L-glutamate and glycine-binding domain IPR028082 Periplasmic binding protein-like I	GO:0004872 GO:receptor activity GO:0004970 GO:ionotropic glutamate receptor activity GO:0005216 GO:ion channel activity GO:0005234 GO:extracellular-glutamate-gated ion channel activity GO:0006811 GO:ion transport GO:0016020 GO:membrane	GRIK5, GRIK2; glutamate receptor, ionotropic, kainate 5; K05202 glutamate receptor, ionotropic, kainate 2	GRIK2_RAT Glutamate receptor ionotropic, kainate 2 OS=Rattus norvegicus GN=Grik2 PE=1 SV=2	A0A0N1PG13_PAPXU Glutamate receptor, ionotropic kainate 2 (Fragment) OS=Papilio xuthus GN=RR46_01541 PE=3 SV=1
	MEblack	T2	Br-SG-TG1	GN	Px_02045_GstD1	IPR004045 Glutathione S-transferase, N-terminal IPR004046 Glutathione S-transferase, C-terminal IPR010987 Glutathione S-transferase, C-terminal-like IPR012336 Thioredoxin-like fold	GO:0005515 GO:protein binding	similar to Glutathione S-transferase 1-1 (GST class-theta); K00799 glutathione S-transferase [EC:2.5.1.18]	GSTT1_DROSI Glutathione S-transferase 1-1 OS=Drosophila simulans GN=GstD1 PE=2 SV=2	A0A194QFQ3_PAPXU Glutathione S-transferase 1-1 OS=Papilio xuthus GN=RR46_01742 PE=3 SV=1
	MEblack	T2	Br-SG-TG1	GN	Px_05781_CG9331	IPR006139 D-isomer specific 2-hydroxyacid dehydrogenase, catalytic domain IPR006140 D-isomer specific 2-hydroxyacid dehydrogenase, NAD-binding domain IPR016040 NAD(P)-binding domain	GO:0008152 GO:metabolic process GO:0016616 GO:oxidoreductase activity, acting on the CH-OH group of donors, NAD or NADP as acceptor GO:0051287 GO:NAD binding GO:0055114 GO:oxidation-reduction process	CG31674 gene product from transcript CG31674-RA (EC:1.1.1.79); K00049 glyoxylate reductase (NADP+) [EC:1.1.1.79]	GRHPR_HUMAN Glyoxylate reductase/hydroxypyruvate reductase OS=Homo sapiens GN=GRHPR PE=1 SV=1	A0A194Q2P9_PAPXU Glyoxylate reductase/hydroxypyruvate reductase OS=Papilio xuthus GN=RR46_04795 PE=3 SV=1
	MEblack	T2	Br-SG-TG1	GN	Px_05036_lectin-33A	IPR001304 C-type lectin-like IPR016186 C-type lectin-like/link domain IPR016187 C-type lectin fold	-	similar to macrophage-inducible C-type lectin; K10059 C-type lectin domain family 4, member E	LPSBP_PERAM Hemolymph lipopolysaccharide-binding protein OS=Periplaneta americana PE=1 SV=1	A0A194QNJ2_PAPXU Hemolymph lipopolysaccharide-binding protein OS=Papilio xuthus GN=RR46_04172 PE=4 SV=1
	MEblack	T2	Br-SG-TG1	GN	Px_17819_Gef64C	IPR000219 Dbl homology (DH) domain	GO:0005089 GO:Rho guanyl-nucleotide exchange factor activity GO:0035023 GO:regulation of Rho protein signal transduction	rho guanine nucleotide exchange factor 1-like; K12330 Rho guanine nucleotide exchange factor 1	ITSN2_HUMAN Intersectin-2 OS=Homo sapiens GN=ITSN2 PE=1 SV=3	A0A194PKW8_PAPXU Intersectin-2 OS=Papilio xuthus GN=RR46_15254 PE=4 SV=1
	MEblack	T2	Br-SG-TG1	GN	Px_16616_Irk2	IPR013518 Potassium channel, inwardly rectifying, Kir, cytoplasmic IPR014756 Immunoglobulin E-set IPR016449 Potassium channel, inwardly rectifying, Kir	GO:0005242 GO:inward rectifier potassium channel activity GO:0006813 GO:potassium ion transport GO:0016021 GO:integral component of membrane	irk-2; Inward Rectifying K (potassium) channel family member (irk-2); K05330 potassium inwardly-rectifying channel subfamily J, invertebrate	KCNJ2_RABIT Inward rectifier potassium channel 2 OS=Oryctolagus cuniculus GN=KCNJ2 PE=2 SV=1	A0A194PJV4_PAPXU Inward rectifier potassium channel 2 OS=Papilio xuthus GN=RR46_14230 PE=3 SV=1
	MEblack	T2	Br-SG-TG1	GN	Px_06687_CG10348	IPR007087 Zinc finger, C2H2 IPR013087 Zinc finger C2H2-type/integrase DNA-binding domain IPR015880 Zinc finger, C2H2-like	GO:0003676 GO:nucleic acid binding GO:0046872 GO:metal ion binding	similar to AML1-EVI-1 fusion protein; K04462 ecotropic virus integration site 1 protein	EVI1_MOUSE MDS1 and EVI1 complex locus protein EVI1 OS=Mus musculus GN=Mecom PE=1 SV=1	A0A194Q0L8_PAPXU MDS1 and EVI1 complex locus protein EVI1 OS=Papilio xuthus GN=RR46_05572 PE=4 SV=1
	MEblack	T2	Br-SG-TG1	GN	Px_12476_Mctp	IPR000008 C2 domain	GO:0005515 GO:protein binding	-	MCTP1_RAT Multiple C2 and transmembrane domain-containing protein 1 OS=Rattus norvegicus GN=Mctp1 PE=1 SV=4	A0A194PQF0_PAPXU Multiple C2 and transmembrane domain-containing protein 1 OS=Papilio xuthus GN=RR46_10620 PE=4 SV=1
	MEblack	T2	Br-SG-TG1	GN	Px_06240_Mlp84B	IPR001781 Zinc finger, LIM-type	GO:0008270 GO:zinc ion binding	hypothetical protein; K09377 cysteine and glycine-rich protein	MLP2_DROME Muscle LIM protein Mlp84B OS=Drosophila melanogaster GN=Mlp84B PE=1 SV=1	A0A194Q8Y8_PAPXU Muscle LIM protein Mlp84B OS=Papilio xuthus GN=RR46_05192 PE=4 SV=1
	MEblack	T2	Br-SG-TG1	GN	Px_06640_Mhc	IPR001609 Myosin head, motor domain IPR004009 Myosin, N-terminal, SH3-like IPR027417 P-loop containing nucleoside triphosphate hydrolase	GO:0003774 GO:motor activity GO:0005524 GO:ATP binding GO:0016459 GO:myosin complex	Mhc1; myosin heavy chain 1; K10352 myosin heavy chain	MYSA_DROME Myosin heavy chain, muscle OS=Drosophila melanogaster GN=Mhc PE=1 SV=4	A0A194Q7G9_PAPXU Myosin heavy chain, muscle OS=Papilio xuthus GN=RR46_05534 PE=3 SV=1
	MEblack	T2	Br-SG-TG1	GN	Px_08611_Mlc1	IPR011992 EF-hand domain pair	-	Dpse_Mlc1; GA18996 gene product from transcript GA18996-RA; K01376 [EC:3.4.22.-]	MLC1_DROVI Myosin light chain alkali OS=Drosophila virilis GN=Mlc1 PE=4 SV=1	A0A194PWV3_PAPXU Myosin light chain alkali OS=Papilio xuthus GN=RR46_07245 PE=4 SV=1
	MEblack	T2	Br-SG-TG1	GN	Px_01380_CG42347	IPR000719 Protein kinase domain IPR011009 Protein kinase-like domain	GO:0004672 GO:protein kinase activity GO:0005524 GO:ATP binding GO:0006468 GO:protein phosphorylation	similar to CG1776-PA; K00907 myosin-light-chain kinase [EC:2.7.11.18]	MYLK_BOVIN Myosin light chain kinase, smooth muscle OS=Bos taurus GN=MYLK PE=1 SV=1	A0A0N1IAT7_PAPXU Myosin light chain kinase, smooth muscle OS=Papilio xuthus GN=RR46_01129 PE=4 SV=1
	MEblack	T2	Br-SG-TG1	GN	Px_07896_CG6126	IPR005828 Major facilitator, sugar transporter-like IPR020846 Major facilitator superfamily domain	GO:0016021 GO:integral component of membrane GO:0022857 GO:transmembrane transporter activity GO:0055085 GO:transmembrane transport	GJ24209 gene product from transcript GJ24209-RA; K08202 MFS transporter, OCT family, solute carrier family 22 (organic cation transporter), member 5	ORCT_DROME Organic cation transporter protein OS=Drosophila melanogaster GN=Orct PE=1 SV=1	A0A194PLE2_PAPXU Organic cation transporter protein OS=Papilio xuthus GN=RR46_06598 PE=4 SV=1
	MEblack	T2	Br-SG-TG1	GN	Px_12849_CG5966	IPR000734 Triacylglycerol lipase family IPR001024 PLAT/LH2 domain IPR002331 Pancreatic lipase IPR013818 Lipase/vitellogenin IPR029058 Alpha/Beta hydrolase fold	GO:0004806 GO:triglyceride lipase activity GO:0005515 GO:protein binding GO:0006629 GO:lipid metabolic process GO:0052689 GO:carboxylic ester hydrolase activity	NV17120; similar to triacylglycerol lipase, pancreatic; K14073 pancreatic triacylglycerol lipase [EC:3.1.1.3]	LIPP_MYOCO Pancreatic triacylglycerol lipase (Fragment) OS=Myocastor coypus GN=PNLIP PE=2 SV=1	A0A194PYL3_PAPXU Pancreatic triacylglycerol lipase OS=Papilio xuthus GN=RR46_10960 PE=3 SV=1
	MEblack	T2	Br-SG-TG1	GN	Px_08258_Prm	IPR002928 Myosin tail	GO:0003774 GO:motor activity GO:0016459 GO:myosin complex	myosin heavy chain ; K10352 myosin heavy chain	MYSP_RHIMP Paramyosin OS=Rhipicephalus microplus GN=PRM PE=1 SV=1	I4DIM8_PAPXU Paramyosin OS=Papilio xuthus PE=2 SV=1
	MEblack	T2	Br-SG-TG1	GN	Px_08257_Prm	IPR002928 Myosin tail	GO:0003774 GO:motor activity GO:0016459 GO:myosin complex	GD24081 gene product from transcript GD24081-RA; K10352 myosin heavy chain	MYSP2_DROME Paramyosin, short form OS=Drosophila melanogaster GN=Prm PE=2 SV=2	A0A194PYF4_PAPXU Paramyosin, short form OS=Papilio xuthus GN=RR46_06914 PE=4 SV=1
	MEblack	T2	Br-SG-TG1	GN	Px_09108_CG10924	IPR008209 Phosphoenolpyruvate carboxykinase, GTP-utilising IPR008210 Phosphoenolpyruvate carboxykinase, N-terminal IPR013035 Phosphoenolpyruvate carboxykinase, C-terminal	GO:0004611 GO:phosphoenolpyruvate carboxykinase activity GO:0005525 GO:GTP binding GO:0006094 GO:gluconeogenesis GO:0017076 GO:purine nucleotide binding	similar to Phosphoenolpyruvate carboxykinase [GTP] (Phosphoenolpyruvate carboxylase) (PEPCK); K01596 phosphoenolpyruvate carboxykinase (GTP) [EC:4.1.1.32]	PCKG_DROME Phosphoenolpyruvate carboxykinase [GTP] OS=Drosophila melanogaster GN=Pepck PE=2 SV=2	A0A194Q5I7_PAPXU Phosphoenolpyruvate carboxykinase [GTP] OS=Papilio xuthus GN=RR46_07651 PE=3 SV=1
	MEblack	T2	Br-SG-TG1	GN	Px_13829_CG31728	IPR001254 Serine proteases, trypsin domain IPR001314 Peptidase S1A, chymotrypsin family IPR009003 Peptidase S1, PA clan	GO:0004252 GO:serine-type endopeptidase activity GO:0006508 GO:proteolysis	expressed hypothetical protein ; K01312 trypsin [EC:3.4.21.4]	PCE_TACTR Proclotting enzyme OS=Tachypleus tridentatus PE=1 SV=1	A0A194PQ12_PAPXU Proclotting enzyme OS=Papilio xuthus GN=RR46_11828 PE=3 SV=1
	MEblack	T2	Br-SG-TG1	GN	Px_17043_CG8785	IPR013057 Amino acid transporter, transmembrane domain	-	amino acid transporter ; K14209 solute carrier family 36 (proton-coupled amino acid transporter)	PATH_DROME Proton-coupled amino acid transporter-like protein pathetic OS=Drosophila melanogaster GN=path PE=1 SV=1	A0A194PJ29_PAPXU Proton-coupled amino acid transporter 4 OS=Papilio xuthus GN=RR46_14594 PE=4 SV=1
	MEblack	T2	Br-SG-TG1	GN	Px_17053_CG8785	IPR013057 Amino acid transporter, transmembrane domain	-	amino acid transporter; K14209 solute carrier family 36 (proton-coupled amino acid transporter)	PATH_DROME Proton-coupled amino acid transporter-like protein pathetic OS=Drosophila melanogaster GN=path PE=1 SV=1	A0A194PEI1_PAPXU Proton-coupled amino acid transporter 4 OS=Papilio xuthus GN=RR46_14603 PE=4 SV=1
	MEblack	T2	Br-SG-TG1	GN	Px_02674_CG15890	IPR011701 Major facilitator superfamily IPR020846 Major facilitator superfamily domain	GO:0016021 GO:integral component of membrane GO:0055085 GO:transmembrane transport	adenylate cyclase ; K14613 MFS transporter, PCFT/HCP family, solute carrier family 46 (folate transporter), member 1/3	PCFT_XENLA Proton-coupled folate transporter OS=Xenopus laevis GN=slc46a1 PE=2 SV=1	A0A194QJM1_PAPXU Proton-coupled folate transporter OS=Papilio xuthus GN=RR46_02249 PE=4 SV=1
	MEblack	T2	Br-SG-TG1	GN	Px_14756_unknow	-	-	-	CUP52_GALME Pupal cuticle protein PCP52 OS=Galleria mellonella GN=PCP52 PE=2 SV=1	A0A194PTH1_PAPXU Pupal cuticle protein PCP52 OS=Papilio xuthus GN=RR46_12637 PE=4 SV=1
	MEblack	T2	Br-SG-TG1	GN	Px_06749_CG9864	IPR011701 Major facilitator superfamily IPR020846 Major facilitator superfamily domain	GO:0016021 GO:integral component of membrane GO:0055085 GO:transmembrane transport	AGAP010370-PA; K08193 MFS transporter, ACS family, solute carrier family 17 (sodium-dependent inorganic phosphate cotransporter), other	PICO_DROME Putative inorganic phosphate cotransporter OS=Drosophila melanogaster GN=Picot PE=2 SV=1	A0A194PW78_PAPXU Putative inorganic phosphate cotransporter OS=Papilio xuthus GN=RR46_05631 PE=4 SV=1
	MEblack	T2	Br-SG-TG1	GN	Px_15072_Hr38	IPR000536 Nuclear hormone receptor, ligand-binding domain IPR001628 Zinc finger, nuclear hormone receptor-type IPR001723 Nuclear hormone receptor IPR003070 Orphan nuclear receptor IPR013088 Zinc finger, NHR/GATA-type	GO:0003677 GO:DNA binding GO:0003700 GO:transcription factor activity, sequence-specific DNA binding GO:0003707 GO:steroid hormone receptor activity GO:0004879 GO:RNA polymerase II transcription factor activity, ligand-activated sequence-specific DNA binding GO:0005634 GO:nucleus GO:0006355 GO:regulation of transcription, DNA-templated GO:0008270 GO:zinc ion binding GO:0043401 GO:steroid hormone …	similar to AGAP008334-PA; K08558 nuclear receptor subfamily 4 group A member 2	HR38_BOMMO Probable nuclear hormone receptor HR38 (Fragment) OS=Bombyx mori GN=HR38 PE=2 SV=1	A0A194PRJ3_PAPXU Putative nuclear hormone receptor HR38 OS=Papilio xuthus GN=RR46_12920 PE=3 SV=1
	MEblack	T2	Br-SG-TG1	GN	Px_13732_Ric	IPR001806 Small GTPase superfamily IPR027417 P-loop containing nucleoside triphosphate hydrolase	GO:0005525 GO:GTP binding GO:0007264 GO:small GTPase mediated signal transduction	RERG; RAS-like, estrogen-regulated, growth inhibitor; K07855 Ras-like, estrogen-regulated, growth inhibitor	RERGL_DANRE Ras-related and estrogen-regulated growth inhibitor-like protein OS=Danio rerio GN=rergl PE=2 SV=1	A0A194PUC1_PAPXU Ras-related and estrogen-regulated growth inhibitor-like protein OS=Papilio xuthus GN=RR46_11739 PE=4 SV=1
	MEblack	T2	Br-SG-TG1	GN	Px_03743_RhoGAP102A	IPR000198 Rho GTPase-activating protein domain IPR008936 Rho GTPase activation protein	GO:0007165 GO:signal transduction	hypothetical protein; K08773 RalA-binding protein 1	RHG06_HUMAN Rho GTPase-activating protein 6 OS=Homo sapiens GN=ARHGAP6 PE=1 SV=3	A0A194Q761_PAPXU Rho GTPase-activating protein 6 OS=Papilio xuthus GN=RR46_03154 PE=4 SV=1
	MEblack	T2	Br-SG-TG1	GN	Px_14363_CG40006	IPR002159 CD36 family	GO:0016020 GO:membrane	similar to high density lipoprotein receptor SR-BI; K13885 scavenger receptor class B, member 1	SCRB1_PIG Scavenger receptor class B member 1 OS=Sus scrofa GN=SCARB1 PE=2 SV=1	A0A194PSH0_PAPXU Scavenger receptor class B member 1 OS=Papilio xuthus GN=RR46_12287 PE=3 SV=1
	MEblack	T2	Br-SG-TG1	GN	Px_07465_CG40160	IPR001254 Serine proteases, trypsin domain IPR009003 Peptidase S1, PA clan	GO:0004252 GO:serine-type endopeptidase activity GO:0006508 GO:proteolysis	coagulation factor VII; K01320 coagulation factor VII [EC:3.4.21.21]	STUB_DROME Serine proteinase stubble OS=Drosophila melanogaster GN=Sb PE=2 SV=2	A0A194QHZ6_PAPXU Serine protease 55 OS=Papilio xuthus GN=RR46_06234 PE=4 SV=1
	MEblack	T2	Br-SG-TG1	GN	Px_12221_CG31326	IPR001254 Serine proteases, trypsin domain IPR001314 Peptidase S1A, chymotrypsin family IPR009003 Peptidase S1, PA clan IPR031986 Serine protease gd, N-terminal domain	GO:0004252 GO:serine-type endopeptidase activity GO:0006508 GO:proteolysis	gd; gastrulation-defective (EC:3.4.-.- 3.4.21.-); K01362 [EC:3.4.21.-]	GD_DROME Serine protease gd OS=Drosophila melanogaster GN=gd PE=1 SV=2	A0A194Q251_PAPXU Serine protease gd OS=Papilio xuthus GN=RR46_10392 PE=3 SV=1
	MEblack	T2	Br-SG-TG1	GN	Px_01793_CG6680	IPR023796 Serpin domain	-	GL10534 gene product from transcript GL10534-RA; K13963 serpin B	SP77B_DROME Serine protease inhibitor 77Ba OS=Drosophila melanogaster GN=Spn77Ba PE=2 SV=1	A0A0N1PFL7_PAPXU Serpin B9 OS=Papilio xuthus GN=RR46_01511 PE=3 SV=1
	MEblack	T2	Br-SG-TG1	GN	Px_08011_Spn6	IPR023796 Serpin domain	-	hypothetical protein; K13963 serpin B	SPI2_MOUSE Serpin I2 OS=Mus musculus GN=Serpini2 PE=1 SV=1	A0A194PLP7_PAPXU Serpin I2 OS=Papilio xuthus GN=RR46_06703 PE=3 SV=1
	MEblack	T2	Br-SG-TG1	GN	Px_14771_CG8083	IPR002668 Concentrative nucleoside transporter N-terminal domain IPR011657 Concentrative nucleoside transporter C-terminal domain	-	sodium/nucleoside cotransporter ; K11536 pyrimidine nucleoside transport protein	S28A3_EPTST Solute carrier family 28 member 3 OS=Eptatretus stoutii GN=SLC28A3 PE=2 SV=1	A0A194PZM9_PAPXU Solute carrier family 28 member 3 OS=Papilio xuthus GN=RR46_12650 PE=4 SV=1
	MEblack	T2	Br-SG-TG1	GN	Px_04622_CG15221	IPR005828 Major facilitator, sugar transporter-like IPR020846 Major facilitator superfamily domain	GO:0016021 GO:integral component of membrane GO:0022857 GO:transmembrane transporter activity GO:0055085 GO:transmembrane transport	similar to CG3168-PA, isoform A; K06258 MFS transporter, VNT family, synaptic vesicle glycoprotein 2	SV2B_HUMAN Synaptic vesicle glycoprotein 2B OS=Homo sapiens GN=SV2B PE=1 SV=1	A0A194Q2D2_PAPXU Synaptic vesicle glycoprotein 2B OS=Papilio xuthus GN=RR46_03858 PE=4 SV=1
	MEblack	T2	Br-SG-TG1	GN	Px_14328_rhea	IPR002558 I/LWEQ domain IPR006077 Vinculin/alpha-catenin IPR011993 PH domain-like IPR014352 FERM/acyl-CoA-binding protein, 3-helical bundle IPR015224 Talin, central IPR018979 FERM, N-terminal IPR019748 FERM central domain IPR019749 Band 4.1 domain IPR032425 Talin, N-terminal F0 domain	GO:0001726 GO:ruffle GO:0003779 GO:actin binding GO:0005200 GO:structural constituent of cytoskeleton GO:0005925 GO:focal adhesion GO:0007016 GO:cytoskeletal anchoring at plasma membrane GO:0007155 GO:cell adhesion GO:0051015 GO:actin filament binding	GD14103 gene product from transcript GD14103-RA; K06271 talin	TLN1_MOUSE Talin-1 OS=Mus musculus GN=Tln1 PE=1 SV=2	A0A194PR75_PAPXU Talin-1 OS=Papilio xuthus GN=RR46_12253 PE=4 SV=1
	MEblack	T2	Br-SG-TG1	GN	Px_06617_CG34325	IPR001781 Zinc finger, LIM-type	GO:0008270 GO:zinc ion binding	similar to Paxillin CG31794-PD; K05760 paxillin	TGFI1_MOUSE Transforming growth factor beta-1-induced transcript 1 protein OS=Mus musculus GN=Tgfb1i1 PE=1 SV=2	A0A194Q2V3_PAPXU Transforming growth factor beta-1-induced transcript 1 protein OS=Papilio xuthus GN=RR46_05513 PE=4 SV=1
	MEblack	T2	Br-SG-TG1	GN	Px_16454_Mp20	IPR000557 Calponin repeat IPR001715 Calponin homology domain IPR003096 Smooth muscle protein/calponin	GO:0005515 GO:protein binding	lmo7a, id:ibd5155, si:dkey-57a22.10, wu:fc03h03; LIM domain only 7a; K06084 F-box protein 20	MP20_DROME Muscle-specific protein 20 OS=Drosophila melanogaster GN=Mp20 PE=2 SV=2	A0A194PHH6_PAPXU Transgelin OS=Papilio xuthus GN=RR46_14087 PE=3 SV=1
	MEblack	T2	Br-SG-TG1	GN	Px_07502_Tm2	IPR000533 Tropomyosin	-	GK13797 gene product from transcript GK13797-RA; K10373 tropomyosin 1	TPM1_BOMMO Tropomyosin-1 OS=Bombyx mori PE=1 SV=1	A0A194QCG3_PAPXU Tropomyosin-1 OS=Papilio xuthus GN=RR46_06267 PE=3 SV=1
	MEblack	T2	Br-SG-TG1	GN	Px_06319_wupA	IPR001978 Troponin	GO:0005861 GO:troponin complex	hypothetical protein LOC100179388; K10371 troponin I, slow skeletal muscle	TNNI_DROME Troponin I OS=Drosophila melanogaster GN=wupA PE=2 SV=3	A0A194Q619_PAPXU Troponin I OS=Papilio xuthus GN=RR46_05247 PE=4 SV=1
	MEblack	T2	Br-SG-TG1	GN	Px_17006_up	IPR001978 Troponin	GO:0005861 GO:troponin complex	troponin t, invertebrate ; K12046 troponin T, fast skeletal muscle	TNNT_PERAM Troponin T OS=Periplaneta americana GN=TNT PE=2 SV=1	A0A194PDH3_PAPXU Troponin T OS=Papilio xuthus GN=RR46_14562 PE=4 SV=1
	MEblack	T2	Br-SG-TG1	GN	Px_17007_up	-	-	AGAP002350-PB; K12046 troponin T, fast skeletal muscle	TNNT_PERAM Troponin T OS=Periplaneta americana GN=TNT PE=2 SV=1	A0A194PEE4_PAPXU Troponin T OS=Papilio xuthus GN=RR46_14563 PE=4 SV=1
	MEblack	T2	Br-SG-TG1	GN	Px_11930_Ugt86Di	IPR002213 UDP-glucuronosyl/UDP-glucosyltransferase	GO:0008152 GO:metabolic process GO:0016758 GO:transferase activity, transferring hexosyl groups	GA19758 gene product from transcript GA19758-RA; K00699 glucuronosyltransferase [EC:2.4.1.17]	UD2B1_RAT UDP-glucuronosyltransferase 2B1 OS=Rattus norvegicus GN=Ugt2b1 PE=2 SV=1	A0A194Q1C7_PAPXU UDP-glucuronosyltransferase 2B1 OS=Papilio xuthus GN=RR46_10112 PE=4 SV=1
	MEblack	T2	Br-SG-TG1	GN	Px_08292_CG4928	IPR010291 Ion channel regulatory protein, UNC-93 IPR020846 Major facilitator superfamily domain	-	-	UN93L_DROME UNC93-like protein OS=Drosophila melanogaster GN=CG4928 PE=2 SV=1	A0A194PYI7_PAPXU UNC93-like protein OS=Papilio xuthus GN=RR46_06949 PE=4 SV=1
	MEblack	T2	Br-SG-TG1	GN	Px_01904_CG34115	-	-	-	-	A0A0N0PC31_PAPMA Uncharacterized protein OS=Papilio machaon GN=RR48_01836 PE=4 SV=1
	MEblack	T2	Br-SG-TG1	GN	Px_13650_unknow	-	-	-	-	A0A0N0PC42_PAPMA Uncharacterized protein OS=Papilio machaon GN=RR48_05149 PE=4 SV=1
	MEblack	T2	Br-SG-TG1	GN	Px_01381_unknow	-	-	AGAP006746-PA; K00907 myosin-light-chain kinase [EC:2.7.11.18]	-	A0A0N1PG93_PAPXU Uncharacterized protein OS=Papilio xuthus GN=RR46_01130 PE=4 SV=1
	MEblack	T2	Br-SG-TG1	GN	Px_00241_unknow	IPR031986 Serine protease gd, N-terminal domain	-	-	-	A0A0N1PK77_PAPXU Uncharacterized protein OS=Papilio xuthus GN=RR46_00135 PE=4 SV=1
	MEblack	T2	Br-SG-TG1	GN	Px_04195_CG10710	-	-	-	-	A0A194QER2_PAPXU Uncharacterized protein OS=Papilio xuthus GN=RR46_03501 PE=4 SV=1
	MEblack	T2	Br-SG-TG1	GN	Px_07646_PebIII	IPR005055 Insect odorant-binding protein A10/Ejaculatory bulb-specific protein 3	-	-	PEB3_DROME Ejaculatory bulb-specific protein 3 OS=Drosophila melanogaster GN=EbpIII PE=2 SV=2	A0A194QE68_PAPXU Uncharacterized protein OS=Papilio xuthus GN=RR46_06396 PE=4 SV=1
	MEblack	T2	Br-SG-TG1	GN	Px_01181_CG31028	IPR001424 Superoxide dismutase, copper/zinc binding domain	GO:0006801 GO:superoxide metabolic process GO:0046872 GO:metal ion binding GO:0055114 GO:oxidation-reduction process	-	-	A0A0N1I3A6_PAPXU Uncharacterized protein OS=Papilio xuthus GN=RR46_00945 PE=4 SV=1
	MEblack	T2	Br-SG-TG1	GN	Px_07328_CG34398	-	-	-	-	A0A194Q8G7_PAPXU Uncharacterized protein OS=Papilio xuthus GN=RR46_06114 PE=4 SV=1
	MEblack	T2	Br-SG-TG1	GN	Px_00997_unknow	-	-	-	-	A0A0N1PG30_PAPXU Uncharacterized protein OS=Papilio xuthus GN=RR46_00790 PE=4 SV=1
	MEblack	T2	Br-SG-TG1	GN	Px_10123_unknow	-	-	-	Y5078_DROME Uncharacterized protein CG45078 OS=Drosophila melanogaster GN=CG45078 PE=4 SV=1	A0A194QDI1_PAPXU Uncharacterized protein OS=Papilio xuthus GN=RR46_08553 PE=4 SV=1
	MEblack	T2	Br-SG-TG1	GN	Px_10192_CG32397	-	-	-	JV_DROME Protein javelin OS=Drosophila melanogaster GN=jv PE=4 SV=1	A0A194Q9B7_PAPXU Uncharacterized protein OS=Papilio xuthus GN=RR46_08612 PE=4 SV=1
	MEblack	T2	Br-SG-TG1	GN	Px_10196_CG13027	IPR006170 Pheromone/general odorant binding protein	GO:0005549 GO:odorant binding	-	OBP70_ANOGA General odorant-binding protein 70 OS=Anopheles gambiae GN=Obp70 PE=3 SV=2	I4DJ55_PAPXU Uncharacterized protein OS=Papilio xuthus PE=2 SV=1
	MEblack	T2	Br-SG-TG1	GN	Px_01147_unknow	-	-	-	-	A0A0N0P9I9_PAPXU Uncharacterized protein OS=Papilio xuthus GN=RR46_00916 PE=4 SV=1
	MEblack	T2	Br-SG-TG1	GN	Px_06451_unknow	-	-	-	-	A0A194Q6D4_PAPXU Uncharacterized protein OS=Papilio xuthus GN=RR46_05358 PE=4 SV=1
	MEblack	T2	Br-SG-TG1	GN	Px_08333_unknow	-	-	-	-	A0A194QAE9_PAPXU Uncharacterized protein OS=Papilio xuthus GN=RR46_06981 PE=4 SV=1
	MEblack	T2	Br-SG-TG1	GN	Px_05861_CG15412	IPR032675 Leucine-rich repeat domain, L domain-like	-	-	-	A0A194Q2X1_PAPXU Uncharacterized protein OS=Papilio xuthus GN=RR46_04865 PE=4 SV=1
	MEblack	T2	Br-SG-TG1	GN	Px_12028_CG12075	IPR006020 PTB/PI domain IPR011993 PH domain-like	GO:0005515 GO:protein binding	-	-	A0A194PZY2_PAPXU Uncharacterized protein OS=Papilio xuthus GN=RR46_10205 PE=4 SV=1
	MEblack	T2	Br-SG-TG1	GN	Px_11164_CG13003	-	-	-	-	A0A194Q479_PAPXU Uncharacterized protein OS=Papilio xuthus GN=RR46_09431 PE=4 SV=1
	MEblack	T2	Br-SG-TG1	GN	Px_12839_unknow	-	-	-	-	A0A194Q347_PAPXU Uncharacterized protein OS=Papilio xuthus GN=RR46_10951 PE=4 SV=1
	MEblack	T2	Br-SG-TG1	GN	Px_12846_CG13643	IPR002557 Chitin binding domain	GO:0005576 GO:extracellular region GO:0006030 GO:chitin metabolic process GO:0008061 GO:chitin binding	-	-	A0A194PWU7_PAPXU Uncharacterized protein OS=Papilio xuthus GN=RR46_10957 PE=4 SV=1
	MEblack	T2	Br-SG-TG1	GN	Px_08722_unknow	-	-	gr59; gustatory receptor candidate 59; K08471 gustatory receptor	-	A0A194PX49_PAPXU Uncharacterized protein OS=Papilio xuthus GN=RR46_07335 PE=4 SV=1
	MEblack	T2	Br-SG-TG1	GN	Px_14362_unknow	-	-	-	-	A0A194PS37_PAPXU Uncharacterized protein OS=Papilio xuthus GN=RR46_12286 PE=4 SV=1
	MEblack	T2	Br-SG-TG1	GN	Px_14659_l(2)05510	IPR001507 Zona pellucida domain	-	-	-	A0A194PT76_PAPXU Uncharacterized protein OS=Papilio xuthus GN=RR46_12547 PE=4 SV=1
	MEblack	T2	Br-SG-TG1	GN	Px_14871_unknow	IPR031734 Transcription activator MBF2	-	-	-	A0A194PTG4_PAPXU Uncharacterized protein OS=Papilio xuthus GN=RR46_12741 PE=4 SV=1
	MEblack	T2	Br-SG-TG1	GN	Px_08293_unknow	-	-	-	-	A0A194PRZ4_PAPXU Uncharacterized protein OS=Papilio xuthus GN=RR46_06950 PE=4 SV=1
	MEblack	T2	Br-SG-TG1	GN	Px_13546_unknow	-	-	-	-	A0A194PSC4_PAPXU Uncharacterized protein OS=Papilio xuthus GN=RR46_11581 PE=4 SV=1
	MEblack	T2	Br-SG-TG1	GN	Px_13595_CG7458	-	-	organic cation/carnitine transporter, putative; K08202 MFS transporter, OCT family, solute carrier family 22 (organic cation transporter), member 5	-	A0A194PRH5_PAPXU Uncharacterized protein OS=Papilio xuthus GN=RR46_11625 PE=4 SV=1
	MEblack	T2	Br-SG-TG1	GN	Px_10575_obst-B	IPR002557 Chitin binding domain	GO:0005576 GO:extracellular region GO:0006030 GO:chitin metabolic process GO:0008061 GO:chitin binding	-	-	A0A194PPU4_PAPXU Uncharacterized protein OS=Papilio xuthus GN=RR46_08925 PE=4 SV=1
	MEblack	T2	Br-SG-TG1	GN	Px_13888_bbg	IPR001478 PDZ domain	GO:0005515 GO:protein binding	-	-	A0A194PQ58_PAPXU Uncharacterized protein OS=Papilio xuthus GN=RR46_11878 PE=4 SV=1
	MEblack	T2	Br-SG-TG1	GN	Px_14128_CG13188	IPR001132 SMAD domain, Dwarfin-type IPR008984 SMAD/FHA domain IPR017855 SMAD domain-like	GO:0005515 GO:protein binding GO:0005622 GO:intracellular GO:0006355 GO:regulation of transcription, DNA-templated	-	-	A0A194PVD1_PAPXU Uncharacterized protein OS=Papilio xuthus GN=RR46_12089 PE=4 SV=1
	MEblack	T2	Br-SG-TG1	GN	Px_14251_l(2)efl	IPR001436 Alpha crystallin/Heat shock protein IPR002068 Alpha crystallin/Hsp20 domain IPR008978 HSP20-like chaperone	-	similar to Lethal(2)essential for life protein (Protein Efl21); K09542 crystallin, alpha B	CRYAA_ASTFA Alpha-crystallin A chain OS=Astyanax fasciatus GN=cryaa PE=3 SV=1	A0A194PPF6_PAPXU Uncharacterized protein OS=Papilio xuthus GN=RR46_12196 PE=3 SV=1
	MEblack	T2	Br-SG-TG1	GN	Px_15207_CG15412	IPR032675 Leucine-rich repeat domain, L domain-like	-	similar to ribonuclease P 40kDa subunit; K14530 ribonucleases P/MRP protein subunit RPP40 [EC:3.1.26.5]	-	A0A194PK81_PAPXU Uncharacterized protein OS=Papilio xuthus GN=RR46_13011 PE=4 SV=1
	MEblack	T2	Br-SG-TG1	GN	Px_15224_verm	IPR002172 Low-density lipoprotein (LDL) receptor class A repeat IPR002509 NodB homology domain IPR002557 Chitin binding domain IPR011330 Glycoside hydrolase/deacetylase, beta/alpha-barrel	GO:0003824 GO:catalytic activity GO:0005515 GO:protein binding GO:0005576 GO:extracellular region GO:0005975 GO:carbohydrate metabolic process GO:0006030 GO:chitin metabolic process GO:0008061 GO:chitin binding GO:0016810 GO:hydrolase activity, acting on carbon-nitrogen (but not peptide) bonds	-	-	A0A194PLI9_PAPXU Uncharacterized protein OS=Papilio xuthus GN=RR46_13028 PE=4 SV=1
	MEblack	T2	Br-SG-TG1	GN	Px_16532_unknow	-	-	-	-	A0A194PJM8_PAPXU Uncharacterized protein OS=Papilio xuthus GN=RR46_14150 PE=4 SV=1
	MEblack	T2	Br-SG-TG1	GN	Px_15872_Zip3	IPR003689 Zinc/iron permease	GO:0016020 GO:membrane GO:0030001 GO:metal ion transport GO:0046873 GO:metal ion transmembrane transporter activity GO:0055085 GO:transmembrane transport	GK13772 gene product from transcript GK13772-RA; K14709 solute carrier family 39 (zinc transporter), member 1/2/3	-	A0A194PGB3_PAPXU Uncharacterized protein OS=Papilio xuthus GN=RR46_13563 PE=4 SV=1
	MEblack	T2	Br-SG-TG1	GN	Px_16084_Mf	IPR031828 Myofilin	-	-	-	A0A194PHL2_PAPXU Uncharacterized protein OS=Papilio xuthus GN=RR46_13759 PE=4 SV=1
	MEblack	T2	Br-SG-TG1	GN	Px_09870_unknow	-	-	-	-	A0A194PEX9_PAPXU Uncharacterized protein OS=Papilio xuthus GN=RR46_08347 PE=4 SV=1
	MEblack	T2	Br-SG-TG1	GN	Px_09873_CG10176	-	-	-	GRND_DROME Protein grindelwald OS=Drosophila melanogaster GN=grnd PE=1 SV=2	A0A194PGU2_PAPXU Uncharacterized protein OS=Papilio xuthus GN=RR46_08350 PE=4 SV=1
	MEblack	T2	Br-SG-TG1	GN	Px_17059_dp	-	-	-	-	A0A194PDL4_PAPXU Uncharacterized protein OS=Papilio xuthus GN=RR46_14607 PE=4 SV=1
	MEblack	T2	Br-SG-TG1	GN	Px_17324_CG8483	IPR001283 Cysteine-rich secretory protein, allergen V5/Tpx-1-related IPR002413 Ves allergen IPR014044 CAP domain	-	hypothetical protein; K15071 recyclin-1	VA3_SOLIN Venom allergen 3 OS=Solenopsis invicta PE=1 SV=2	A0A194PF44_PAPXU Venom allergen 3 OS=Papilio xuthus GN=RR46_14828 PE=3 SV=1
	MEblack	T2	Br-SG-TG1	GN	Px_16934_CG18516	IPR000674 Aldehyde oxidase/xanthine dehydrogenase, a/b hammerhead IPR001041 2Fe-2S ferredoxin-type iron-sulfur binding domain IPR002346 Molybdopterin dehydrogenase, FAD-binding IPR002888 [2Fe-2S]-binding IPR005107 CO dehydrogenase flavoprotein, C-terminal IPR008274 Aldehyde oxidase/xanthine dehydrogenase, molybdopterin binding IPR012675 Beta-grasp domain IPR016166 FAD-binding, type 2 IPR016169 CO…	GO:0003824 GO:catalytic activity GO:0009055 GO:electron carrier activity GO:0016491 GO:oxidoreductase activity GO:0016614 GO:oxidoreductase activity, acting on CH-OH group of donors GO:0046872 GO:metal ion binding GO:0050660 GO:flavin adenine dinucleotide binding GO:0051536 GO:iron-sulfur cluster binding GO:0055114 GO:oxidation-reduction process	AGAP006226-PA; K00106 xanthine dehydrogenase/oxidase [EC:1.17.1.4 1.17.3.2]	XDH_DICDI Xanthine dehydrogenase OS=Dictyostelium discoideum GN=xdh PE=3 SV=1	A0A194PIT3_PAPXU Xanthine dehydrogenase OS=Papilio xuthus GN=RR46_14504 PE=4 SV=1
	MEblack	T2	Br-SG-TG1	GN	Px_15873_Zip3	IPR003689 Zinc/iron permease	GO:0016020 GO:membrane GO:0030001 GO:metal ion transport GO:0046873 GO:metal ion transmembrane transporter activity GO:0055085 GO:transmembrane transport	zinc/iron transporter ; K14709 solute carrier family 39 (zinc transporter), member 1/2/3	S39A1_DANRE Zinc transporter ZIP1 OS=Danio rerio GN=slc39a1 PE=2 SV=1	A0A194PH19_PAPXU Zinc transporter ZIP1 OS=Papilio xuthus GN=RR46_13564 PE=4 SV=1
	MEblack	T2	TG23-AG	GN	Px_01244_CG5112	IPR023631 Amidase signature domain	-	GA20678 gene product from transcript GA20678-RA; K01426 amidase [EC:3.5.1.4]	FAAH2_HUMAN Fatty-acid amide hydrolase 2 OS=Homo sapiens GN=FAAH2 PE=2 SV=1	A0A0N1IMZ1_PAPXU Fatty-acid amide hydrolase 2 OS=Papilio xuthus GN=RR46_00998 PE=4 SV=1
	MEblack	T3	Br-SG-TG1	BN	Px_15170_Cg25C	IPR001442 Collagen IV, non-collagenous IPR008160 Collagen triple helix repeat IPR016187 C-type lectin fold	GO:0005201 GO:extracellular matrix structural constituent GO:0005581 GO:collagen trimer	similar to Collagen alpha-2(IV) chain; K06237 collagen, type IV, alpha	CO4A1_DROME Collagen alpha-1(IV) chain OS=Drosophila melanogaster GN=Cg25C PE=1 SV=3	A0A194PLE6_PAPXU Collagen alpha-1(IV) chain OS=Papilio xuthus GN=RR46_12983 PE=3 SV=1
	MEblack	T3	Br-SG-TG1	BN	Px_01516_Sr-CII	IPR000436 Sushi/SCR/CCP domain IPR000998 MAM domain IPR001212 Somatomedin B domain IPR013320 Concanavalin A-like lectin/glucanase domain	GO:0005044 GO:scavenger receptor activity GO:0006955 GO:immune response GO:0016020 GO:membrane GO:0030247 GO:polysaccharide binding	hypothetical protein ; K08606 meprin A, beta [EC:3.4.24.18]	MDGA1_CHICK MAM domain-containing glycosylphosphatidylinositol anchor protein 1 OS=Gallus gallus GN=MDGA1 PE=1 SV=1	A0A0N0PAH7_PAPXU MAM domain-containing glycosylphosphatidylinositol anchor protein 1 OS=Papilio xuthus GN=RR46_01259 PE=4 SV=1
	MEblack	T3	TG23-AG	BN	Px_14796_CG9436	IPR020471 Aldo/keto reductase IPR023210 NADP-dependent oxidoreductase domain	GO:0016491 GO:oxidoreductase activity GO:0055114 GO:oxidation-reduction process	GF13790 gene product from transcript GF13790-RA; K00011 aldehyde reductase [EC:1.1.1.21]	AK2E4_BOMMO Aldo-keto reductase AKR2E4 OS=Bombyx mori GN=akr2e PE=1 SV=1	A0A194PV62_PAPXU Alcohol dehydrogenase [NADP+] OS=Papilio xuthus GN=RR46_12674 PE=4 SV=1
	MEblack	T3	TG23-AG	BN	Px_14562_CG10638	IPR020471 Aldo/keto reductase IPR023210 NADP-dependent oxidoreductase domain	GO:0016491 GO:oxidoreductase activity GO:0055114 GO:oxidation-reduction process	similar to CG6084-PA, isoform A; K00011 aldehyde reductase [EC:1.1.1.21]	AK2E4_BOMMO Aldo-keto reductase AKR2E4 OS=Bombyx mori GN=akr2e PE=1 SV=1	A0A194PUL9_PAPXU Alcohol dehydrogenase [NADP+] A OS=Papilio xuthus GN=RR46_12474 PE=4 SV=1
	MEblack	T3	TG23-AG	BN	Px_05912_LKR	IPR005097 Saccharopine dehydrogenase, NADP binding domain IPR007698 Alanine dehydrogenase/pyridine nucleotide transhydrogenase, NAD(H)-binding domain IPR007886 Alanine dehydrogenase/pyridine nucleotide transhydrogenase, N-terminal IPR016040 NAD(P)-binding domain IPR032095 Saccharopine dehydrogenase, C-terminal	GO:0016491 GO:oxidoreductase activity GO:0055114 GO:oxidation-reduction process	alpha-aminoadipic semialdehyde synthase, mitochondrial; K14157 alpha-aminoadipic semialdehyde synthase [EC:1.5.1.8 1.5.1.9]	AASS_BOVIN Alpha-aminoadipic semialdehyde synthase, mitochondrial OS=Bos taurus GN=AASS PE=2 SV=1	A0A194PUW8_PAPXU Alpha-aminoadipic semialdehyde synthase, mitochondrial OS=Papilio xuthus GN=RR46_04908 PE=4 SV=1
	MEblack	T3	TG23-AG	BN	Px_10289_CG10175	IPR002018 Carboxylesterase, type B IPR029058 Alpha/Beta hydrolase fold	-	GA15379 gene product from transcript GA15379-RA; K01044 carboxylesterase [EC:3.1.1.1]	ESTF_MYZPE Esterase FE4 OS=Myzus persicae PE=1 SV=1	A0A194Q9I3_PAPXU Carboxylic ester hydrolase OS=Papilio xuthus GN=RR46_08697 PE=3 SV=1
	MEblack	T3	TG23-AG	BN	Px_11264_robo	IPR002035 von Willebrand factor, type A IPR003598 Immunoglobulin subtype 2 IPR003599 Immunoglobulin subtype IPR007110 Immunoglobulin-like domain IPR013098 Immunoglobulin I-set IPR013783 Immunoglobulin-like fold	GO:0005515 GO:protein binding	similar to titin; K12567 titin [EC:2.7.11.1]	HMCN2_MOUSE Hemicentin-2 OS=Mus musculus GN=Hmcn2 PE=1 SV=1	A0A194PY86_PAPXU Hemicentin-2 OS=Papilio xuthus GN=RR46_09517 PE=4 SV=1
	MEblack	T3	TG23-AG	BN	Px_11548_unknow	IPR001304 C-type lectin-like IPR016186 C-type lectin-like/link domain IPR016187 C-type lectin fold	-	similar to mannose receptor, C type 1-like 1; K06560 mannose receptor, C type	LPSBP_PERAM Hemolymph lipopolysaccharide-binding protein OS=Periplaneta americana PE=1 SV=1	A0A194QAQ8_PAPXU Hemolymph lipopolysaccharide-binding protein OS=Papilio xuthus GN=RR46_09760 PE=4 SV=1
	MEblack	T3	TG23-AG	BN	Px_16159_Pbprp2	IPR006170 Pheromone/general odorant binding protein	GO:0005549 GO:odorant binding	-	OB19D_DROME General odorant-binding protein 19d OS=Drosophila melanogaster GN=Obp19d PE=2 SV=2	A0A194PNB1_PAPXU Pheromone-binding protein-related protein 2 OS=Papilio xuthus GN=RR46_13826 PE=4 SV=1
	MEblack	T3	TG23-AG	BN	Px_01319_CG6915	IPR011990 Tetratricopeptide-like helical domain IPR019734 Tetratricopeptide repeat	GO:0005515 GO:protein binding	TPR repeat-containing protein; K12600 superkiller protein 3	TTC28_MOUSE Tetratricopeptide repeat protein 28 OS=Mus musculus GN=Ttc28 PE=1 SV=3	A0A0N1IDD4_PAPXU Tetratricopeptide repeat protein 28 OS=Papilio xuthus GN=RR46_01068 PE=4 SV=1
	MEblack	T3	TG23-AG	BN	Px_01320_CG6915	IPR011990 Tetratricopeptide-like helical domain IPR019734 Tetratricopeptide repeat IPR024983 CHAT domain	GO:0005515 GO:protein binding	peptidase S1 and S6 chymotrypsin/Hap; K12600 superkiller protein 3	TTC28_HUMAN Tetratricopeptide repeat protein 28 OS=Homo sapiens GN=TTC28 PE=1 SV=4	A0A0N1PHY1_PAPXU Tetratricopeptide repeat protein 28 OS=Papilio xuthus GN=RR46_01069 PE=4 SV=1
	MEblack	T3	TG23-AG	BN	Px_00835_Toll-7	IPR001611 Leucine-rich repeat IPR003591 Leucine-rich repeat, typical subtype IPR032675 Leucine-rich repeat domain, L domain-like	GO:0005515 GO:protein binding	LRRC15; leucine rich repeat containing 15; K13023 carboxypeptidase N regulatory subunit	TOLL7_DROME Toll-like receptor 7 OS=Drosophila melanogaster GN=Toll-7 PE=1 SV=1	A0A0N1IAK1_PAPXU TLR4 interactor with leucine rich repeats OS=Papilio xuthus GN=RR46_00655 PE=4 SV=1
	MEblack	T3	TG23-AG	BN	Px_02395_unknow	-	-	-	-	A0A194QJ50_PAPXU Uncharacterized protein OS=Papilio xuthus GN=RR46_02055 PE=4 SV=1
	MEblack	T3	TG23-AG	BN	Px_05153_unknow	-	-	-	-	A0A194QJN2_PAPXU Uncharacterized protein OS=Papilio xuthus GN=RR46_04273 PE=4 SV=1
	MEblack	T3	TG23-AG	BN	Px_05271_unknow	-	-	-	-	A0A194QFN7_PAPXU Uncharacterized protein OS=Papilio xuthus GN=RR46_04372 PE=4 SV=1
	MEblack	T3	TG23-AG	BN	Px_00465_unknow	-	-	-	-	A0A0N0PA53_PAPXU Uncharacterized protein OS=Papilio xuthus GN=RR46_00332 PE=4 SV=1
	MEblack	T3	TG23-AG	BN	Px_07607_unknow	-	-	-	-	A0A194QCQ8_PAPXU Uncharacterized protein OS=Papilio xuthus GN=RR46_06360 PE=4 SV=1
	MEblack	T3	TG23-AG	BN	Px_07931_unknow	-	-	-	-	A0A194PN61_PAPXU Uncharacterized protein OS=Papilio xuthus GN=RR46_06625 PE=4 SV=1
	MEblack	T3	epidermis	BN	Px_05941_ninaB	IPR004294 Carotenoid oxygenase	GO:0016702 GO:oxidoreductase activity, acting on single donors with incorporation of molecular oxygen, incorporation of two atoms of oxygen GO:0055114 GO:oxidation-reduction process	BCMO1, BCDO; beta-carotene 15,15'-monooxygenase 1 (EC:1.14.99.36); K00515 beta-carotene 15,15'-monooxygenase [EC:1.14.99.36]	NINAB_GALME Carotenoid isomerooxygenase OS=Galleria mellonella GN=ninaB PE=1 SV=1	A0A194Q067_PAPXU Beta,beta-carotene 15,15'-monooxygenase OS=Papilio xuthus GN=RR46_04935 PE=4 SV=1
	MEblack	T3	epidermis	BN	Px_03224_CG6969	IPR010255 Haem peroxidase IPR019791 Haem peroxidase, animal	GO:0004601 GO:peroxidase activity GO:0006979 GO:response to oxidative stress GO:0020037 GO:heme binding GO:0055114 GO:oxidation-reduction process	GK22572 gene product from transcript GK22572-RA; K14971 nuclear receptor coactivator 6	PERC_ANOGA Chorion peroxidase OS=Anopheles gambiae GN=pxt PE=2 SV=3	A0A194Q467_PAPXU Chorion peroxidase OS=Papilio xuthus GN=RR46_02725 PE=4 SV=1
	MEblack	T3	epidermis	BN	Px_12784_CG34461	IPR000618 Insect cuticle protein	GO:0042302 GO:structural constituent of cuticle	-	CU01_ANOGA Cuticle protein OS=Anopheles gambiae GN=Ccp84Ab PE=2 SV=3	A0A194PWP0_PAPXU Cuticle protein OS=Papilio xuthus GN=RR46_10902 PE=4 SV=1
	MEblack	T3	epidermis	BN	Px_12785_CG34461	IPR000618 Insect cuticle protein	GO:0042302 GO:structural constituent of cuticle	-	CU01_ANOGA Cuticle protein OS=Anopheles gambiae GN=Ccp84Ab PE=2 SV=3	A0A194PWT5_PAPXU Cuticle protein OS=Papilio xuthus GN=RR46_10903 PE=4 SV=1
	MEblack	T3	epidermis	BN	Px_12786_Cpr66Cb	IPR000618 Insect cuticle protein	GO:0042302 GO:structural constituent of cuticle	-	CU07_LOCMI Cuticle protein 7 OS=Locusta migratoria PE=1 SV=2	A0A194PXN3_PAPXU Cuticle protein OS=Papilio xuthus GN=RR46_10904 PE=4 SV=1
	MEblack	T3	epidermis	BN	Px_06984_CG34461	IPR000618 Insect cuticle protein	GO:0042302 GO:structural constituent of cuticle	-	CU01_ANOGA Cuticle protein OS=Anopheles gambiae GN=Ccp84Ab PE=2 SV=3	A0A194PNL9_PAPXU Cuticle protein OS=Papilio xuthus GN=RR46_05830 PE=4 SV=1
	MEblack	T3	epidermis	BN	Px_06985_Cpr30F	IPR000618 Insect cuticle protein	GO:0042302 GO:structural constituent of cuticle	-	CU01_ANOGA Cuticle protein OS=Anopheles gambiae GN=Ccp84Ab PE=2 SV=3	A0A194PPC0_PAPXU Cuticle protein OS=Papilio xuthus GN=RR46_05831 PE=4 SV=1
	MEblack	T3	epidermis	BN	Px_12782_CG34461	IPR000618 Insect cuticle protein	GO:0042302 GO:structural constituent of cuticle	-	CU07_LOCMI Cuticle protein 7 OS=Locusta migratoria PE=1 SV=2	A0A194PYF2_PAPXU Cuticle protein 18.6, isoform B OS=Papilio xuthus GN=RR46_10900 PE=4 SV=1
	MEblack	T3	epidermis	BN	Px_12798_CG34461	IPR000618 Insect cuticle protein	GO:0042302 GO:structural constituent of cuticle	-	CU198_LOCMI Cuticle protein 19.8 OS=Locusta migratoria PE=1 SV=1	A0A194Q312_PAPXU Cuticle protein 19.8 OS=Papilio xuthus GN=RR46_10916 PE=4 SV=1
	MEblack	T3	epidermis	BN	Px_00812_Cpr47Ef	IPR000618 Insect cuticle protein	GO:0042302 GO:structural constituent of cuticle	-	CU03_LONON Cuticle protein 3 OS=Lonomia obliqua PE=1 SV=2	A0A0N1I4N1_PAPXU Cuticle protein 3 OS=Papilio xuthus GN=RR46_00633 PE=4 SV=1
	MEblack	T3	epidermis	BN	Px_12777_Cpr66Cb	IPR000618 Insect cuticle protein	GO:0042302 GO:structural constituent of cuticle	-	CU07_LOCMI Cuticle protein 7 OS=Locusta migratoria PE=1 SV=2	A0A194PYE7_PAPXU Cuticle protein 7 OS=Papilio xuthus GN=RR46_10895 PE=4 SV=1
	MEblack	T3	epidermis	BN	Px_12783_CG34461	IPR000618 Insect cuticle protein	GO:0042302 GO:structural constituent of cuticle	-	CUO8_BLACR Cuticle protein 8 OS=Blaberus craniifer PE=1 SV=1	A0A194Q2Z8_PAPXU Cuticle protein 8 OS=Papilio xuthus GN=RR46_10901 PE=4 SV=1
	MEblack	T3	epidermis	BN	Px_03274_Cyt-b5	IPR001199 Cytochrome b5-like heme/steroid binding domain	-	Pc14g00540; K00326 cytochrome-b5 reductase [EC:1.6.2.2]	CYB5_MUSDO Cytochrome b5 OS=Musca domestica GN=Cyt-b5 PE=1 SV=1	A0A194QAC1_PAPXU Cytochrome b5 OS=Papilio xuthus GN=RR46_02749 PE=3 SV=1
	MEblack	T3	epidermis	BN	Px_03277_Cyt-b5	IPR001199 Cytochrome b5-like heme/steroid binding domain	-	hypothetical protein; K00326 cytochrome-b5 reductase [EC:1.6.2.2]	CYB5_MUSDO Cytochrome b5 OS=Musca domestica GN=Cyt-b5 PE=1 SV=1	I4DJN2_PAPXU Cytochrome B5 OS=Papilio xuthus GN=RR46_02752 PE=2 SV=1
	MEblack	T3	epidermis	BN	Px_01809_CG4302	IPR002213 UDP-glucuronosyl/UDP-glucosyltransferase	GO:0008152 GO:metabolic process GO:0016758 GO:transferase activity, transferring hexosyl groups	similar to glucosyl/glucuronosyl transferases; K00699 glucuronosyltransferase [EC:2.4.1.17]	UDPE_NPVSL Ecdysteroid UDP-glucosyltransferase OS=Spodoptera littoralis nuclear polyhedrosis virus GN=EGT PE=3 SV=1	A0A0N1I2R8_PAPXU Ecdysteroid UDP-glucosyltransferase OS=Papilio xuthus GN=RR46_01525 PE=3 SV=1
	MEblack	T3	epidermis	BN	Px_02332_CG5278	IPR002076 ELO family	GO:0016021 GO:integral component of membrane	ELOVL7; ELOVL family member 7, elongation of long chain fatty acids (yeast); K10250 elongation of very long chain fatty acids protein 7	ELOV7_MOUSE Elongation of very long chain fatty acids protein 7 OS=Mus musculus GN=Elovl7 PE=2 SV=1	A0A194QP32_PAPXU Elongation of very long chain fatty acids protein OS=Papilio xuthus GN=RR46_01996 PE=3 SV=1
	MEblack	T3	epidermis	BN	Px_15892_Fmo-1	IPR000960 Flavin monooxygenase FMO IPR020946 Flavin monooxygenase-like IPR023753 FAD/NAD(P)-binding domain	GO:0004499 GO:N,N-dimethylaniline monooxygenase activity GO:0016491 GO:oxidoreductase activity GO:0050660 GO:flavin adenine dinucleotide binding GO:0050661 GO:NADP binding GO:0055114 GO:oxidation-reduction process	Fmo-1; Flavin-containing monooxygenase 1 (EC:1.14.13.8); K00485 dimethylaniline monooxygenase (N-oxide forming) [EC:1.14.13.8]	SNO1_TYRJA Senecionine N-oxygenase OS=Tyria jacobaeae GN=sno1 PE=1 SV=1	A0A194PGD2_PAPXU Flavin-containing monooxygenase OS=Papilio xuthus GN=RR46_13583 PE=3 SV=1
	MEblack	T3	epidermis	BN	Px_11528_CG9518	IPR000172 Glucose-methanol-choline oxidoreductase, N-terminal IPR005201 Glycoside hydrolase, family 85 IPR007867 Glucose-methanol-choline oxidoreductase, C-terminal IPR023753 FAD/NAD(P)-binding domain	GO:0005737 GO:cytoplasm GO:0016491 GO:oxidoreductase activity GO:0016614 GO:oxidoreductase activity, acting on CH-OH group of donors GO:0033925 GO:mannosyl-glycoprotein endo-beta-N-acetylglucosaminidase activity GO:0050660 GO:flavin adenine dinucleotide binding GO:0055114 GO:oxidation-reduction process	GA21849 gene product from transcript GA21849-RA; K00108 choline dehydrogenase [EC:1.1.99.1]	DHGL_DROPS Glucose dehydrogenase [FAD, quinone] OS=Drosophila pseudoobscura pseudoobscura GN=Gld PE=3 SV=4	A0A194QC26_PAPXU Glucose dehydrogenase [acceptor] OS=Papilio xuthus GN=RR46_09743 PE=3 SV=1
	MEblack	T3	epidermis	BN	Px_13730_CG9514	IPR000172 Glucose-methanol-choline oxidoreductase, N-terminal IPR007867 Glucose-methanol-choline oxidoreductase, C-terminal IPR023753 FAD/NAD(P)-binding domain	GO:0016491 GO:oxidoreductase activity GO:0016614 GO:oxidoreductase activity, acting on CH-OH group of donors GO:0050660 GO:flavin adenine dinucleotide binding GO:0055114 GO:oxidation-reduction process	CG9514 gene product from transcript CG9514-RA (EC:1.1.99.1); K00108 choline dehydrogenase [EC:1.1.99.1]	DHGL_DROPS Glucose dehydrogenase [FAD, quinone] OS=Drosophila pseudoobscura pseudoobscura GN=Gld PE=3 SV=4	A0A194PXZ8_PAPXU Glucose dehydrogenase [acceptor] OS=Papilio xuthus GN=RR46_11738 PE=3 SV=1
	MEblack	T3	epidermis	BN	Px_07317_CG10738	IPR000719 Protein kinase domain IPR001054 Adenylyl cyclase class-3/4/guanylyl cyclase IPR001245 Serine-threonine/tyrosine-protein kinase catalytic domain IPR001828 Receptor, ligand binding region IPR011009 Protein kinase-like domain IPR011598 Myc-type, basic helix-loop-helix (bHLH) domain IPR028082 Periplasmic binding protein-like I IPR029787 Nucleotide cyclase	GO:0004672 GO:protein kinase activity GO:0005524 GO:ATP binding GO:0006468 GO:protein phosphorylation GO:0009190 GO:cyclic nucleotide biosynthetic process GO:0016849 GO:phosphorus-oxygen lyase activity GO:0035556 GO:intracellular signal transduction GO:0046983 GO:protein dimerization activity	Speract receptor precursor, putative (EC:4.6.1.2 2.7.10.2); K12323 atrial natriuretic peptide receptor A [EC:4.6.1.2]	GC76C_DROME Receptor-type guanylate cyclase Gyc76C OS=Drosophila melanogaster GN=Gyc76C PE=1 SV=1	A0A194Q8E4_PAPXU Guanylate cyclase OS=Papilio xuthus GN=RR46_06103 PE=3 SV=1
	MEblack	T3	epidermis	BN	Px_10802_CG6472	IPR013818 Lipase/vitellogenin IPR029058 Alpha/Beta hydrolase fold	-	similar to phospholipase A1 member A; K13618 phospholipase A1 member A [EC:3.1.1.-]	LIPHA_XENLA Lipase member H-A OS=Xenopus laevis GN=liph-a PE=2 SV=1	A0A194Q1D6_PAPXU Lipase member H-A OS=Papilio xuthus GN=RR46_09117 PE=3 SV=1
	MEblack	T3	epidermis	BN	Px_14391_CG6206	IPR000602 Glycoside hydrolase family 38, N-terminal domain IPR011013 Galactose mutarotase-like domain IPR011330 Glycoside hydrolase/deacetylase, beta/alpha-barrel IPR011682 Glycosyl hydrolase family 38, C-terminal IPR013780 Glycosyl hydrolase, all-beta IPR015341 Glycoside hydrolase family 38, central domain IPR027291 Glycoside hydrolase 38/57, N-terminal domain	GO:0003824 GO:catalytic activity GO:0004553 GO:hydrolase activity, hydrolyzing O-glycosyl compounds GO:0004559 GO:alpha-mannosidase activity GO:0005975 GO:carbohydrate metabolic process GO:0006013 GO:mannose metabolic process GO:0008270 GO:zinc ion binding GO:0015923 GO:mannosidase activity GO:0030246 GO:carbohydrate binding	lysosomal alpha-mannosidase-like; K12311 lysosomal alpha-mannosidase [EC:3.2.1.24]	MA2B1_MOUSE Lysosomal alpha-mannosidase OS=Mus musculus GN=Man2b1 PE=1 SV=4	A0A194PYQ5_PAPXU Lysosomal alpha-mannosidase OS=Papilio xuthus GN=RR46_12315 PE=4 SV=1
	MEblack	T3	epidermis	BN	Px_12061_unknow	-	-	-	CUPP_BOMMO Pupal cuticle protein OS=Bombyx mori GN=PCP PE=2 SV=1	A0A194Q1P9_PAPXU Pupal cuticle protein OS=Papilio xuthus GN=RR46_10237 PE=4 SV=1
	MEblack	T3	epidermis	BN	Px_16660_Cpr47Ef	IPR000618 Insect cuticle protein	GO:0042302 GO:structural constituent of cuticle	-	CU20_MANSE Pupal cuticle protein 20 OS=Manduca sexta GN=PCP20 PE=1 SV=1	A0A194PIA4_PAPXU Pupal cuticle protein 20 OS=Papilio xuthus GN=RR46_14268 PE=4 SV=1
	MEblack	T3	epidermis	BN	Px_09346_Cpr47Ea	IPR000618 Insect cuticle protein	GO:0042302 GO:structural constituent of cuticle	-	CU27_MANSE Pupal cuticle protein 27 OS=Manduca sexta GN=PCP27 PE=1 SV=1	A0A194QGP7_PAPXU Pupal cuticle protein 27 OS=Papilio xuthus GN=RR46_07869 PE=4 SV=1
	MEblack	T3	epidermis	BN	Px_03809_CG9009	IPR000873 AMP-dependent synthetase/ligase IPR025110 AMP-binding enzyme C-terminal domain	GO:0003824 GO:catalytic activity GO:0008152 GO:metabolic process	similar to 4-coumarate:CoA ligase; K01904 4-coumarate--CoA ligase [EC:6.2.1.12]	4CL2_ORYSJ Probable 4-coumarate--CoA ligase 2 OS=Oryza sativa subsp. japonica GN=4CL2 PE=2 SV=2	A0A194QMA1_PAPXU Putative 4-coumarate--CoA ligase 2 OS=Papilio xuthus GN=RR46_03212 PE=4 SV=1
	MEblack	T3	epidermis	BN	Px_15758_Cyp6a13	IPR001128 Cytochrome P450 IPR002401 Cytochrome P450, E-class, group I	GO:0005506 GO:iron ion binding GO:0016705 GO:oxidoreductase activity, acting on paired donors, with incorporation or reduction of molecular oxygen GO:0020037 GO:heme binding GO:0055114 GO:oxidation-reduction process	CYP6BK11; cytochrome P450 6BK11; K15002 cytochrome P450, family 6 [EC:1.14.-.-]	C6A14_DROME Probable cytochrome P450 6a14 OS=Drosophila melanogaster GN=Cyp6a14 PE=3 SV=2	A0A194PM94_PAPXU Putative cytochrome P450 6a14 OS=Papilio xuthus GN=RR46_13456 PE=3 SV=1
	MEblack	T3	epidermis	BN	Px_11304_CG15096	IPR011701 Major facilitator superfamily IPR020846 Major facilitator superfamily domain	GO:0016021 GO:integral component of membrane GO:0055085 GO:transmembrane transport	sialin, putative; K12301 MFS transporter, ACS family, solute carrier family 17 (sodium-dependent inorganic phosphate cotransporter), member 5	PICO_DROME Putative inorganic phosphate cotransporter OS=Drosophila melanogaster GN=Picot PE=2 SV=1	A0A194PYB2_PAPXU Putative inorganic phosphate cotransporter OS=Papilio xuthus GN=RR46_09542 PE=4 SV=1
	MEblack	T3	epidermis	BN	Px_12435_CG4562	IPR003439 ABC transporter-like IPR003593 AAA+ ATPase domain IPR011527 ABC transporter type 1, transmembrane domain IPR027417 P-loop containing nucleoside triphosphate hydrolase	GO:0005524 GO:ATP binding GO:0006810 GO:transport GO:0016021 GO:integral component of membrane GO:0016887 GO:ATPase activity GO:0042626 GO:ATPase activity, coupled to transmembrane movement of substances GO:0055085 GO:transmembrane transport	NV12592; similar to ATP-dependent bile acid permease; K05673 ATP-binding cassette, subfamily C (CFTR/MRP), member 4	L259_DROME Probable multidrug resistance-associated protein lethal(2)03659 OS=Drosophila melanogaster GN=l(2)03659 PE=2 SV=4	A0A194PJ23_PAPXU Putative multidrug resistance-associated protein lethal(2)03659 OS=Papilio xuthus GN=RR46_10582 PE=4 SV=1
	MEblack	T3	epidermis	BN	Px_17526_Smg6	IPR002716 PIN domain IPR011990 Tetratricopeptide-like helical domain IPR018834 DNA/RNA-binding domain, Est1-type IPR019458 Telomerase activating protein Est1 IPR029060 PIN domain-like	GO:0005515 GO:protein binding	telomerase-binding protein EST1A-like; K11124 protein SMG6 [EC:3.1.-.-]	EST1A_MOUSE Telomerase-binding protein EST1A OS=Mus musculus GN=Smg6 PE=1 SV=1	A0A194PEQ1_PAPXU Telomerase-binding protein EST1A OS=Papilio xuthus GN=RR46_15002 PE=4 SV=1
	MEblack	T3	epidermis	BN	Px_03506_CG5142	IPR011990 Tetratricopeptide-like helical domain IPR019734 Tetratricopeptide repeat	GO:0005515 GO:protein binding	-	TT30A_XENTR Tetratricopeptide repeat protein 30A OS=Xenopus tropicalis GN=ttc30a PE=2 SV=1	A0A194Q3R4_PAPXU Tetratricopeptide repeat protein 30A OS=Papilio xuthus GN=RR46_02965 PE=4 SV=1
	MEblack	T3	epidermis	BN	Px_15766_CG8129	IPR001926 Tryptophan synthase beta subunit-like PLP-dependent enzyme	-	threonine dehydratase catabolic-like; K01754 threonine dehydratase [EC:4.3.1.19]	TSAL_GEOSL L-threonine ammonia-lyase OS=Geobacter sulfurreducens (strain ATCC 51573 / DSM 12127 / PCA) GN=tdcB PE=1 SV=1	A0A194PGS5_PAPXU Threonine dehydratase catabolic OS=Papilio xuthus GN=RR46_13464 PE=4 SV=1
	MEblack	T3	epidermis	BN	Px_11261_Traf-like	IPR008974 TRAF-like	GO:0005515 GO:protein binding	TNF receptor-associated factor, putative (EC:2.7.11.1); K09848 TNF receptor-associated factor 4	TRAF1_MOUSE TNF receptor-associated factor 1 OS=Mus musculus GN=Traf1 PE=1 SV=2	A0A194PZ31_PAPXU TNF receptor-associated factor 1 OS=Papilio xuthus GN=RR46_09514 PE=4 SV=1
	MEblack	T3	epidermis	BN	Px_04294_CG7330	IPR001254 Serine proteases, trypsin domain IPR009003 Peptidase S1, PA clan	GO:0004252 GO:serine-type endopeptidase activity GO:0006508 GO:proteolysis	serine protease 27-like; K01312 trypsin [EC:3.4.21.4]	TRYE_DROER Trypsin epsilon OS=Drosophila erecta GN=epsilonTry PE=3 SV=1	A0A194QD88_PAPXU Trypsin epsilon OS=Papilio xuthus GN=RR46_03574 PE=4 SV=1
	MEblack	T3	epidermis	BN	Px_04895_unknow	-	-	-	-	A0A194QHE0_PAPXU Uncharacterized protein OS=Papilio xuthus GN=RR46_04079 PE=4 SV=1
	MEblack	T3	epidermis	BN	Px_00896_unknow	-	-	-	-	A0A0N0PA17_PAPXU Uncharacterized protein OS=Papilio xuthus GN=RR46_00708 PE=4 SV=1
	MEblack	T3	epidermis	BN	Px_09347_unknow	-	-	-	-	A0A194QKY6_PAPXU Uncharacterized protein OS=Papilio xuthus GN=RR46_07870 PE=4 SV=1
	MEblack	T3	epidermis	BN	Px_11563_unknow	-	-	-	-	A0A194QGK0_PAPXU Uncharacterized protein OS=Papilio xuthus GN=RR46_09774 PE=4 SV=1
	MEblack	T3	epidermis	BN	Px_03272_unknow	-	-	-	-	A0A194Q4T2_PAPXU Uncharacterized protein OS=Papilio xuthus GN=RR46_02747 PE=4 SV=1
	MEblack	T3	epidermis	BN	Px_08738_unknow	-	-	-	-	A0A194Q2H0_PAPXU Uncharacterized protein OS=Papilio xuthus GN=RR46_07347 PE=4 SV=1
	MEblack	T3	epidermis	BN	Px_11066_unknow	-	-	hypothetical LOC583452; K08175 MFS transporter, FHS family, Na+ dependent glucose transporter 1	-	A0A194PWP6_PAPXU Uncharacterized protein OS=Papilio xuthus GN=RR46_09345 PE=4 SV=1
	MEblack	T3	epidermis	BN	Px_13992_unknow	-	-	-	-	A0A194PNF2_PAPXU Uncharacterized protein OS=Papilio xuthus GN=RR46_11965 PE=4 SV=1
	MEblack	T3	epidermis	BN	Px_13993_unknow	-	-	-	-	A0A194PNR9_PAPXU Uncharacterized protein OS=Papilio xuthus GN=RR46_11966 PE=4 SV=1
	MEblack	T3	epidermis	BN	Px_14018_unknow	IPR009003 Peptidase S1, PA clan	-	-	-	A0A194PNU9_PAPXU Uncharacterized protein OS=Papilio xuthus GN=RR46_11991 PE=4 SV=1
	MEblack	T3	epidermis	BN	Px_05433_CG14397	-	-	-	-	I4DIT7_PAPXU Uncharacterized protein OS=Papilio xuthus GN=RR46_04499 PE=2 SV=1
	MEblack	T3	epidermis	BN	Px_07936_CG32603	-	-	-	-	A0A194PN65_PAPXU Uncharacterized protein OS=Papilio xuthus GN=RR46_06630 PE=4 SV=1
	MEblack	T3	epidermis	BN	Px_07940_unknow	-	-	-	-	A0A194PMG7_PAPXU Uncharacterized protein OS=Papilio xuthus GN=RR46_06634 PE=4 SV=1
	MEblack	T3	epidermis	BN	Px_16954_unknow	-	-	-	-	A0A194PCK4_PAPXU Uncharacterized protein OS=Papilio xuthus GN=RR46_14520 PE=4 SV=1
	MEblack	T3	Br-SG-TG1	GN	Px_05758_GstS1	IPR004045 Glutathione S-transferase, N-terminal IPR004046 Glutathione S-transferase, C-terminal IPR010987 Glutathione S-transferase, C-terminal-like IPR012336 Thioredoxin-like fold	GO:0005515 GO:protein binding	similar to glutathione S-transferase-like protein; K01830 prostaglandin-H2 D-isomerase [EC:5.3.99.2]	GST2_MANSE Glutathione S-transferase 2 OS=Manduca sexta GN=GST2 PE=2 SV=1	A0A194Q378_PAPXU Glutathione S-transferase 2 OS=Papilio xuthus GN=RR46_04772 PE=3 SV=1
	MEblack	T3	Br-SG-TG1	GN	Px_04524_CG31954	IPR001254 Serine proteases, trypsin domain IPR001314 Peptidase S1A, chymotrypsin family IPR009003 Peptidase S1, PA clan	GO:0004252 GO:serine-type endopeptidase activity GO:0006508 GO:proteolysis	GZMM, LMET1, MET1; granzyme M (lymphocyte met-ase 1); K08649 granzyme M [EC:3.4.21.-]	SCLXB_HELVI Scolexin B OS=Heliothis virescens PE=1 SV=1	A0A194Q319_PAPXU Scolexin B OS=Papilio xuthus GN=RR46_03764 PE=3 SV=1
	MEblack	T3	Br-SG-TG1	GN	Px_12975_unknow	-	-	dnc; cAMP-specific 3',5'-cyclic phosphodiesterase; K01120 3',5'-cyclic-nucleotide phosphodiesterase [EC:3.1.4.17]	-	A0A194PY55_PAPXU Uncharacterized protein OS=Papilio xuthus GN=RR46_11079 PE=4 SV=1
	MEblack	T3	TG23-AG	GN	Px_02352_CG9519	IPR000172 Glucose-methanol-choline oxidoreductase, N-terminal IPR007867 Glucose-methanol-choline oxidoreductase, C-terminal IPR023753 FAD/NAD(P)-binding domain	GO:0016491 GO:oxidoreductase activity GO:0016614 GO:oxidoreductase activity, acting on CH-OH group of donors GO:0050660 GO:flavin adenine dinucleotide binding GO:0055114 GO:oxidation-reduction process	CG9519 gene product from transcript CG9519-RA (EC:1.1.99.1); K00108 choline dehydrogenase [EC:1.1.99.1]	DHGL_DROME Glucose dehydrogenase [FAD, quinone] OS=Drosophila melanogaster GN=Gld PE=3 SV=3	A0A194QP52_PAPXU Glucose dehydrogenase [acceptor] OS=Papilio xuthus GN=RR46_02016 PE=3 SV=1
	MEblack	T3	TG23-AG	GN	Px_03665_CG6236	IPR004245 Protein of unknown function DUF229 IPR011042 Six-bladed beta-propeller, TolB-like IPR017849 Alkaline phosphatase-like, alpha/beta/alpha IPR017850 Alkaline-phosphatase-like, core domain	GO:0003824 GO:catalytic activity GO:0008152 GO:metabolic process	-	OMBP_MANSE Ommochrome-binding protein OS=Manduca sexta PE=1 SV=1	A0A194Q763_PAPXU Ommochrome-binding protein OS=Papilio xuthus GN=RR46_03095 PE=4 SV=1
	MEblack	T3	TG23-AG	GN	Px_16607_CG10211	IPR010255 Haem peroxidase IPR019791 Haem peroxidase, animal	GO:0004601 GO:peroxidase activity GO:0006979 GO:response to oxidative stress GO:0020037 GO:heme binding GO:0055114 GO:oxidation-reduction process	hypothetical protein; K00430 peroxidase [EC:1.11.1.7]	PXDN_MOUSE Peroxidasin homolog OS=Mus musculus GN=Pxdn PE=1 SV=2	A0A194PPD9_PAPXU Peroxidasin-like OS=Papilio xuthus GN=RR46_14221 PE=4 SV=1
	MEblack	T3	epidermis	GN	Px_12143_CG10638	IPR020471 Aldo/keto reductase IPR023210 NADP-dependent oxidoreductase domain	GO:0016491 GO:oxidoreductase activity GO:0055114 GO:oxidation-reduction process	aldo-keto reductase ; K00011 aldehyde reductase [EC:1.1.1.21]	AK2E4_BOMMO Aldo-keto reductase AKR2E4 OS=Bombyx mori GN=akr2e PE=1 SV=1	A0A194Q090_PAPXU 3-oxo-5-beta-steroid 4-dehydrogenase OS=Papilio xuthus GN=RR46_10315 PE=4 SV=1
	MEblack	T3	epidermis	GN	Px_09563_desat1	IPR005804 Fatty acid desaturase domain IPR015876 Acyl-CoA desaturase	GO:0006629 GO:lipid metabolic process GO:0016717 GO:oxidoreductase activity, acting on paired donors, with oxidation of a pair of donors resulting in the reduction of molecular oxygen to two molecules of water GO:0055114 GO:oxidation-reduction process	Z9desB, GLEAN_16415, TcasZ9desB; Z9 acyl-CoA desaturase B; K00507 stearoyl-CoA desaturase (delta-9 desaturase) [EC:1.14.19.1]	ACO11_TRINI Acyl-CoA Delta(11) desaturase OS=Trichoplusia ni GN=D11DS PE=1 SV=2	A0A194QBA7_PAPXU Acyl-CoA Delta(11) desaturase OS=Papilio xuthus GN=RR46_08072 PE=3 SV=1
	MEblack	T3	epidermis	GN	Px_15685_NLaz	IPR000566 Lipocalin/cytosolic fatty-acid binding domain IPR003057 Invertebrate colouration protein IPR011038 Calycin-like IPR012674 Calycin	GO:0031409 GO:pigment binding	TIL; TIL (TEMPERATURE-INDUCED LIPOCALIN); binding / transporter; K03098 outer membrane lipoprotein Blc	APOD_MACFA Apolipoprotein D OS=Macaca fascicularis GN=APOD PE=2 SV=1	A0A194PFV2_PAPXU Apolipoprotein D OS=Papilio xuthus GN=RR46_13393 PE=3 SV=1
	MEblack	T3	epidermis	GN	Px_00944_CG31183	IPR001054 Adenylyl cyclase class-3/4/guanylyl cyclase IPR029787 Nucleotide cyclase	GO:0009190 GO:cyclic nucleotide biosynthetic process GO:0016849 GO:phosphorus-oxygen lyase activity GO:0035556 GO:intracellular signal transduction	atrial natriuretic peptide receptor A; K12323 atrial natriuretic peptide receptor A [EC:4.6.1.2]	ANPRB_MOUSE Atrial natriuretic peptide receptor 2 OS=Mus musculus GN=Npr2 PE=1 SV=2	A0A0N1PGF1_PAPXU Atrial natriuretic peptide receptor 2 OS=Papilio xuthus GN=RR46_00746 PE=3 SV=1
	MEblack	T3	epidermis	GN	Px_15678_NLaz	IPR000566 Lipocalin/cytosolic fatty-acid binding domain IPR003057 Invertebrate colouration protein IPR011038 Calycin-like IPR012674 Calycin	GO:0031409 GO:pigment binding	-	ICYB_MANSE Insecticyanin-B OS=Manduca sexta GN=INSB PE=2 SV=1	I4DIB6_PAPXU Bilin binding protein 2 OS=Papilio xuthus GN=RR46_13387 PE=2 SV=1
	MEblack	T3	epidermis	GN	Px_15681_NLaz	IPR000566 Lipocalin/cytosolic fatty-acid binding domain IPR003057 Invertebrate colouration protein IPR011038 Calycin-like IPR012674 Calycin	GO:0031409 GO:pigment binding	lipocalin; K03098 outer membrane lipoprotein Blc	BBP_PIEBR Bilin-binding protein OS=Pieris brassicae PE=1 SV=2	A0A194PHH8_PAPXU Bilin-binding protein OS=Papilio xuthus GN=RR46_13390 PE=3 SV=1
	MEblack	T3	epidermis	GN	Px_13747_CG10407	IPR010562 Haemolymph juvenile hormone binding	-	-	PBCB_SCHGR Putative beta-carotene-binding protein OS=Schistocerca gregaria PE=1 SV=1	A0A194PUD6_PAPXU Circadian clock-controlled protein OS=Papilio xuthus GN=RR46_11754 PE=4 SV=1
	MEblack	T3	epidermis	GN	Px_12930_Cpr65Av	IPR000618 Insect cuticle protein	GO:0042302 GO:structural constituent of cuticle	-	CUD5_SCHGR Endocuticle structural glycoprotein SgAbd-5 OS=Schistocerca gregaria PE=1 SV=1	I4DJ56_PAPXU Cuticular protein PxutCPR27A OS=Papilio xuthus GN=RR46_11038 PE=2 SV=1
	MEblack	T3	epidermis	GN	Px_12928_Cpr65Aw	IPR000618 Insect cuticle protein	GO:0042302 GO:structural constituent of cuticle	-	CUD5_SCHGR Endocuticle structural glycoprotein SgAbd-5 OS=Schistocerca gregaria PE=1 SV=1	A0A194Q3C9_PAPXU Endocuticle structural glycoprotein SgAbd-5 OS=Papilio xuthus GN=RR46_11036 PE=4 SV=1
	MEblack	T3	epidermis	GN	Px_03728_CG8234	IPR003663 Sugar/inositol transporter IPR005828 Major facilitator, sugar transporter-like IPR020846 Major facilitator superfamily domain	GO:0016020 GO:membrane GO:0016021 GO:integral component of membrane GO:0022857 GO:transmembrane transporter activity GO:0022891 GO:substrate-specific transmembrane transporter activity GO:0055085 GO:transmembrane transport	GD10808 gene product from transcript GD10808-RA; K14258 facilitated trehalose transporter	TRE12_DROSI Facilitated trehalose transporter Tret1-2 homolog OS=Drosophila simulans GN=Tret1-2 PE=3 SV=1	A0A194Q762_PAPXU Facilitated trehalose transporter Tret1-2-like OS=Papilio xuthus GN=RR46_03140 PE=3 SV=1
	MEblack	T3	epidermis	GN	Px_12931_Lcp65Ac	IPR000618 Insect cuticle protein	GO:0042302 GO:structural constituent of cuticle	-	CU12_HYACE Flexible cuticle protein 12 OS=Hyalophora cecropia GN=CP12 PE=2 SV=1	A0A194PY16_PAPXU Flexible cuticle protein 12 OS=Papilio xuthus GN=RR46_11039 PE=4 SV=1
	MEblack	T3	epidermis	GN	Px_17580_DmsR-2	IPR000276 G protein-coupled receptor, rhodopsin-like IPR019427 7TM GPCR, serpentine receptor class w (Srw)	GO:0004930 GO:G-protein coupled receptor activity GO:0007186 GO:G-protein coupled receptor signaling pathway GO:0008528 GO:G-protein coupled peptide receptor activity GO:0016021 GO:integral component of membrane	Gpr39, 4933415E13Rik; G protein-coupled receptor 39; K08412 G protein-coupled receptor 39	SPR_DROME Sex peptide receptor OS=Drosophila melanogaster GN=SPR PE=1 SV=1	A0A194PFR2_PAPXU FMRFamide receptor OS=Papilio xuthus GN=RR46_15043 PE=4 SV=1
	MEblack	T3	epidermis	GN	Px_14356_unknow	IPR000560 Histidine phosphatase superfamily, clade-2 IPR029033 Histidine phosphatase superfamily	GO:0003993 GO:acid phosphatase activity	glucose-1-phosphatase (EC:3.1.3.10); K01085 glucose-1-phosphatase [EC:3.1.3.10]	AGP_ECOLI Glucose-1-phosphatase OS=Escherichia coli (strain K12) GN=agp PE=1 SV=1	A0A194PYM0_PAPXU Glucose-1-phosphatase OS=Papilio xuthus GN=RR46_12280 PE=3 SV=1
	MEblack	T3	epidermis	GN	Px_05751_GstS1	IPR004045 Glutathione S-transferase, N-terminal IPR004046 Glutathione S-transferase, C-terminal IPR010987 Glutathione S-transferase, C-terminal-like IPR012336 Thioredoxin-like fold	GO:0005515 GO:protein binding	GstS1; Glutathione S transferase S1 (EC:1.11.1.9 2.5.1.18); K00799 glutathione S-transferase [EC:2.5.1.18]	GST2_MANSE Glutathione S-transferase 2 OS=Manduca sexta GN=GST2 PE=2 SV=1	A0A194Q2M0_PAPXU Glutathione S-transferase 2 OS=Papilio xuthus GN=RR46_04765 PE=3 SV=1
	MEblack	T3	epidermis	GN	Px_08578_nrm	IPR003598 Immunoglobulin subtype 2 IPR003599 Immunoglobulin subtype IPR007110 Immunoglobulin-like domain IPR013162 CD80-like, immunoglobulin C2-set IPR013783 Immunoglobulin-like fold	GO:0005515 GO:protein binding	cd22; CD22 molecule; K06467 CD22 antigen	HMCN1_HUMAN Hemicentin-1 OS=Homo sapiens GN=HMCN1 PE=1 SV=2	A0A194Q505_PAPXU Hemicentin-1 OS=Papilio xuthus GN=RR46_07212 PE=4 SV=1
	MEblack	T3	epidermis	GN	Px_05526_Jheh2	IPR000639 Epoxide hydrolase-like IPR010497 Epoxide hydrolase, N-terminal IPR029058 Alpha/Beta hydrolase fold	GO:0003824 GO:catalytic activity	similar to CG15102-PA, isoform A; K10719 juvenile hormone epoxide hydrolase	HYEP_BOMMO Juvenile hormone epoxide hydrolase OS=Bombyx mori GN=JHEH PE=1 SV=1	A0A194PZZ0_PAPXU Juvenile hormone epoxide hydrolase OS=Papilio xuthus GN=RR46_04576 PE=4 SV=1
	MEblack	T3	epidermis	GN	Px_05502_CG6321	IPR004839 Aminotransferase, class I/classII IPR015421 Pyridoxal phosphate-dependent transferase, major region, subdomain 1 IPR015422 Pyridoxal phosphate-dependent transferase, major region, subdomain 2 IPR015424 Pyridoxal phosphate-dependent transferase	GO:0003824 GO:catalytic activity GO:0009058 GO:biosynthetic process GO:0030170 GO:pyridoxal phosphate binding	similar to Kynurenine/alpha-aminoadipate aminotransferase mitochondrial precursor; K00825 kynurenine/2-aminoadipate aminotransferase [EC:2.6.1.7 2.6.1.39]	AADAT_HUMAN Kynurenine/alpha-aminoadipate aminotransferase, mitochondrial OS=Homo sapiens GN=AADAT PE=1 SV=2	A0A194PZ24_PAPXU Kynurenine/alpha-aminoadipate aminotransferase, mitochondrial OS=Papilio xuthus GN=RR46_04555 PE=4 SV=1
	MEblack	T3	epidermis	GN	Px_17044_CG8785	IPR013057 Amino acid transporter, transmembrane domain	-	amino acid transporter; K14209 solute carrier family 36 (proton-coupled amino acid transporter)	PATH_DROME Proton-coupled amino acid transporter-like protein pathetic OS=Drosophila melanogaster GN=path PE=1 SV=1	A0A194PCR8_PAPXU Proton-coupled amino acid transporter 4 OS=Papilio xuthus GN=RR46_14595 PE=4 SV=1
	MEblack	T3	epidermis	GN	Px_13664_CG31549	IPR002347 Short-chain dehydrogenase/reductase SDR IPR016040 NAD(P)-binding domain	-	short-chain dehydrogenase/reductase SDR; K00059 3-oxoacyl-[acyl-carrier protein] reductase [EC:1.1.1.100]	Y4VI_SINFN Uncharacterized short-chain type dehydrogenase/reductase y4vI OS=Sinorhizobium fredii (strain NBRC 101917 / NGR234) GN=NGR_a01150 PE=3 SV=2	A0A194PXT8_PAPXU Putative short-chain type dehydrogenase/reductase y4vI OS=Papilio xuthus GN=RR46_11678 PE=4 SV=1
	MEblack	T3	epidermis	GN	Px_05930_CG3344	IPR001563 Peptidase S10, serine carboxypeptidase IPR029058 Alpha/Beta hydrolase fold	GO:0004185 GO:serine-type carboxypeptidase activity GO:0006508 GO:proteolysis	GJ13239 gene product from transcript GJ13239-RA; K09646 serine carboxypeptidase 1 [EC:3.4.16.-]	RISC_RAT Retinoid-inducible serine carboxypeptidase OS=Rattus norvegicus GN=Scpep1 PE=2 SV=1	A0A194Q057_PAPXU Retinoid-inducible serine carboxypeptidase OS=Papilio xuthus GN=RR46_04925 PE=3 SV=1
	MEblack	T3	epidermis	GN	Px_06855_CG6361	IPR001254 Serine proteases, trypsin domain IPR001314 Peptidase S1A, chymotrypsin family IPR009003 Peptidase S1, PA clan	GO:0004252 GO:serine-type endopeptidase activity GO:0006508 GO:proteolysis	GA19543 gene product from transcript GA19543-RA; K01312 trypsin [EC:3.4.21.4]	HAYAN_DROME Serine protease Hayan OS=Drosophila melanogaster GN=Hayan PE=2 SV=1	A0A194Q125_PAPXU Serine protease snake OS=Papilio xuthus GN=RR46_05717 PE=3 SV=1
	MEblack	T3	epidermis	GN	Px_08277_sls	IPR003598 Immunoglobulin subtype 2 IPR003599 Immunoglobulin subtype IPR007110 Immunoglobulin-like domain IPR010939 Protein of unknown function DUF1136 IPR013098 Immunoglobulin I-set IPR013783 Immunoglobulin-like fold	GO:0005515 GO:protein binding	TTN; titin; K12567 titin [EC:2.7.11.1]	TITIN_DROME Titin OS=Drosophila melanogaster GN=sls PE=1 SV=3	A0A194PYH1_PAPXU Titin OS=Papilio xuthus GN=RR46_06934 PE=4 SV=1
	MEblack	T3	epidermis	GN	Px_08278_sls	IPR001452 SH3 domain IPR003598 Immunoglobulin subtype 2 IPR003599 Immunoglobulin subtype IPR003961 Fibronectin type III IPR007110 Immunoglobulin-like domain IPR013098 Immunoglobulin I-set IPR013783 Immunoglobulin-like fold	GO:0005515 GO:protein binding	Titin, putative (EC:3.4.21.72); K14721 DNA-directed RNA polymerase III subunit RPC5	TITIN_DROME Titin OS=Drosophila melanogaster GN=sls PE=1 SV=3	A0A194PRX9_PAPXU Titin OS=Papilio xuthus GN=RR46_06935 PE=4 SV=1
	MEblack	T3	epidermis	GN	Px_17696_TpnC41C	IPR002048 EF-hand domain IPR011992 EF-hand domain pair	GO:0005509 GO:calcium ion binding	CCM1, CALM3; calmodulin 3 (phosphorylase kinase, delta); K02183 calmodulin	TNNC1_DROME Troponin C, isoform 1 OS=Drosophila melanogaster GN=TpnC41C PE=2 SV=2	A0A194PKM1_PAPXU Troponin C, isoform 1 OS=Papilio xuthus GN=RR46_15149 PE=4 SV=1
	MEblack	T3	epidermis	GN	Px_09599_bt	IPR000719 Protein kinase domain IPR003598 Immunoglobulin subtype 2 IPR003599 Immunoglobulin subtype IPR003961 Fibronectin type III IPR007110 Immunoglobulin-like domain IPR011009 Protein kinase-like domain IPR013098 Immunoglobulin I-set IPR013783 Immunoglobulin-like fold	GO:0004672 GO:protein kinase activity GO:0005515 GO:protein binding GO:0005524 GO:ATP binding GO:0006468 GO:protein phosphorylation	similar to titin isoform N2-A; K12567 titin [EC:2.7.11.1]	UNC22_CAEEL Twitchin OS=Caenorhabditis elegans GN=unc-22 PE=1 SV=3	A0A194Q9Y5_PAPXU Twitchin OS=Papilio xuthus GN=RR46_08104 PE=4 SV=1
	MEblack	T3	epidermis	GN	Px_02687_unknow	-	-	-	-	A0A194QK36_PAPXU Uncharacterized protein OS=Papilio xuthus GN=RR46_02261 PE=4 SV=1
	MEblack	T3	epidermis	GN	Px_09244_CG34010	IPR013653 FR47-like IPR016181 Acyl-CoA N-acyltransferase	GO:0016747 GO:transferase activity, transferring acyl groups other than amino-acyl groups	-	-	A0A194QKM9_PAPXU Uncharacterized protein OS=Papilio xuthus GN=RR46_07770 PE=4 SV=1
	MEblack	T3	epidermis	GN	Px_01924_unknow	IPR031734 Transcription activator MBF2	-	-	-	A0A0N1IBS3_PAPXU Uncharacterized protein OS=Papilio xuthus GN=RR46_01633 PE=4 SV=1
	MEblack	T3	epidermis	GN	Px_07736_unknow	-	-	-	-	A0A194QEF1_PAPXU Uncharacterized protein OS=Papilio xuthus GN=RR46_06481 PE=4 SV=1
	MEblack	T3	epidermis	GN	Px_06174_unknow	-	-	-	-	A0A194QAA0_PAPXU Uncharacterized protein OS=Papilio xuthus GN=RR46_05134 PE=4 SV=1
	MEblack	T3	epidermis	GN	Px_04390_unknow	-	-	-	-	A0A194Q502_PAPXU Uncharacterized protein OS=Papilio xuthus GN=RR46_03642 PE=4 SV=1
	MEblack	T3	epidermis	GN	Px_13182_CG11905	IPR031942 Domain of unknown function DUF4774	-	-	-	A0A194PXR8_PAPXU Uncharacterized protein OS=Papilio xuthus GN=RR46_11257 PE=4 SV=1
	MEblack	T3	epidermis	GN	Px_05994_unknow	-	-	-	-	A0A194PTX1_PAPXU Uncharacterized protein OS=Papilio xuthus GN=RR46_04986 PE=4 SV=1
	MEblack	T3	epidermis	GN	Px_15674_unknow	IPR000566 Lipocalin/cytosolic fatty-acid binding domain IPR011038 Calycin-like IPR012674 Calycin	-	-	ICYA_MANSE Insecticyanin-A OS=Manduca sexta GN=INSA PE=1 SV=1	A0A194PFU2_PAPXU Uncharacterized protein OS=Papilio xuthus GN=RR46_13383 PE=4 SV=1
	MEblack	T3	epidermis	GN	Px_17623_unknow	-	-	-	-	A0A194PE87_PAPXU Uncharacterized protein OS=Papilio xuthus GN=RR46_15081 PE=4 SV=1
	MEblack	T4	Br-SG-TG1	BN	Px_06607_unknow	IPR009345 BMP and activin membrane-bound inhibitor	GO:0030512 GO:negative regulation of transforming growth factor beta receptor signaling pathway GO:0090263 GO:positive regulation of canonical Wnt signaling pathway	BAMBI; BMP and activin membrane-bound inhibitor homolog (Xenopus laevis); K10162 BMP and activin membrane-bound inhibitor	BAMBI_MOUSE BMP and activin membrane-bound inhibitor homolog OS=Mus musculus GN=Bambi PE=2 SV=1	A0A194Q2U3_PAPXU BMP and activin membrane-bound inhibitor-like OS=Papilio xuthus GN=RR46_05503 PE=4 SV=1
	MEblack	T4	Br-SG-TG1	BN	Px_15139_TepIII	IPR001599 Alpha-2-macroglobulin IPR002890 Alpha-2-macroglobulin, N-terminal IPR008930 Terpenoid cyclases/protein prenyltransferase alpha-alpha toroid IPR009048 Alpha-macroglobulin, receptor-binding IPR011626 Alpha-macroglobulin complement component	GO:0004866 GO:endopeptidase inhibitor activity GO:0005576 GO:extracellular region GO:0005615 GO:extracellular space	tepB, NV11001; thiolester containing protein B; K06530 CD109 antigen	CD109_HUMAN CD109 antigen OS=Homo sapiens GN=CD109 PE=1 SV=2	A0A194PK28_PAPXU CD109 antigen OS=Papilio xuthus GN=RR46_12956 PE=4 SV=1
	MEblack	T4	Br-SG-TG1	BN	Px_17056_Ets98B	IPR000418 Ets domain IPR003118 Pointed domain IPR011991 Winged helix-turn-helix DNA-binding domain IPR013761 Sterile alpha motif/pointed domain	GO:0003700 GO:transcription factor activity, sequence-specific DNA binding GO:0005634 GO:nucleus GO:0006355 GO:regulation of transcription, DNA-templated GO:0043565 GO:sequence-specific DNA binding	similar to Ets at 98B CG5583-PA; K09442 SAM pointed domain-containing ETS transcription factor	ETS4_DROME DNA-binding protein D-ETS-4 OS=Drosophila melanogaster GN=Ets98B PE=2 SV=3	A0A194PCZ8_PAPXU DNA-binding protein D-ETS-4 OS=Papilio xuthus GN=RR46_14606 PE=3 SV=1
	MEblack	T4	Br-SG-TG1	BN	Px_09009_shot	IPR001101 Plectin repeat IPR002017 Spectrin repeat IPR018159 Spectrin/alpha-actinin	GO:0005515 GO:protein binding GO:0005856 GO:cytoskeleton	DST; dystonin; K10382 dystonin	DYST_MOUSE Dystonin OS=Mus musculus GN=Dst PE=1 SV=2	A0A194Q5A4_PAPXU Dystonin OS=Papilio xuthus GN=RR46_07562 PE=4 SV=1
	MEblack	T4	Br-SG-TG1	BN	Px_17641_EcR	IPR000536 Nuclear hormone receptor, ligand-binding domain IPR001628 Zinc finger, nuclear hormone receptor-type IPR001723 Nuclear hormone receptor IPR003069 Ecdysteroid receptor IPR013088 Zinc finger, NHR/GATA-type	GO:0003677 GO:DNA binding GO:0003700 GO:transcription factor activity, sequence-specific DNA binding GO:0003707 GO:steroid hormone receptor activity GO:0004884 GO:ecdysteroid hormone receptor activity GO:0005496 GO:steroid binding GO:0005634 GO:nucleus GO:0006355 GO:regulation of transcription, DNA-templated GO:0008270 GO:zinc ion binding GO:0035076 GO:ecdysone receptor-mediated signaling pathway…	ecdysone receptor ; K14034 ecdysone receptor	ECR_HELVI Ecdysone receptor OS=Heliothis virescens GN=EcR PE=1 SV=1	A0A194PKH4_PAPXU Ecdysone receptor OS=Papilio xuthus GN=RR46_15099 PE=3 SV=1
	MEblack	T4	Br-SG-TG1	BN	Px_03214_Unc-89	IPR000219 Dbl homology (DH) domain IPR000719 Protein kinase domain IPR001849 Pleckstrin homology domain IPR003598 Immunoglobulin subtype 2 IPR003599 Immunoglobulin subtype IPR003961 Fibronectin type III IPR007110 Immunoglobulin-like domain IPR011009 Protein kinase-like domain IPR011993 PH domain-like IPR013098 Immunoglobulin I-set IPR013783 Immunoglobulin-like fold	GO:0004672 GO:protein kinase activity GO:0005089 GO:Rho guanyl-nucleotide exchange factor activity GO:0005515 GO:protein binding GO:0005524 GO:ATP binding GO:0006468 GO:protein phosphorylation GO:0035023 GO:regulation of Rho protein signal transduction	si:ch211-195m20.1; K08809 striated muscle-specific serine/threonine protein kinase [EC:2.7.11.1]	OBSCN_DROME Obscurin OS=Drosophila melanogaster GN=Unc-89 PE=1 SV=1	A0A194Q458_PAPXU Muscle M-line assembly protein unc-89 OS=Papilio xuthus GN=RR46_02715 PE=4 SV=1
	MEblack	T4	Br-SG-TG1	BN	Px_00789_Npc1a	IPR000731 Sterol-sensing domain	-	similar to CG5722-PA; K12385 Niemann-Pick C1 protein	NPC1_MOUSE Niemann-Pick C1 protein OS=Mus musculus GN=Npc1 PE=1 SV=2	A0A0N1IDT7_PAPXU Niemann-Pick C1 protein OS=Papilio xuthus GN=RR46_00615 PE=4 SV=1
	MEblack	T4	Br-SG-TG1	BN	Px_11801_yellow-e	IPR011042 Six-bladed beta-propeller, TolB-like IPR017996 Major royal jelly protein/protein yellow	-	-	YELL_DROSU Protein yellow OS=Drosophila subobscura GN=y PE=3 SV=1	A0A194QB75_PAPXU Protein yellow OS=Papilio xuthus GN=RR46_09996 PE=4 SV=1
	MEblack	T4	Br-SG-TG1	BN	Px_10024_hiw	IPR001841 Zinc finger, RING-type IPR004939 APC10/DOC domain IPR008979 Galactose-binding domain-like IPR013083 Zinc finger, RING/FYVE/PHD-type IPR013783 Immunoglobulin-like fold IPR014756 Immunoglobulin E-set	GO:0005515 GO:protein binding GO:0008270 GO:zinc ion binding	Hiw; highwire; K10693 E3 ubiquitin-protein ligase MYCBP2 [EC:6.3.2.19]	MYCB2_MOUSE E3 ubiquitin-protein ligase MYCBP2 OS=Mus musculus GN=Mycbp2 PE=1 SV=2	A0A194PG88_PAPXU Putative E3 ubiquitin-protein ligase MYCBP2 OS=Papilio xuthus GN=RR46_08469 PE=4 SV=1
	MEblack	T4	Br-SG-TG1	BN	Px_02504_CG8927	IPR000618 Insect cuticle protein	GO:0042302 GO:structural constituent of cuticle	-	-	A0A194QJ21_PAPXU Uncharacterized protein OS=Papilio xuthus GN=RR46_02128 PE=4 SV=1
	MEblack	T4	Br-SG-TG1	BN	Px_09785_CG3777	-	-	-	-	A0A194PFP4_PAPXU Uncharacterized protein OS=Papilio xuthus GN=RR46_08274 PE=4 SV=1
	MEblack	T4	Br-SG-TG1	BN	Px_17711_unknow	IPR018379 BEN domain	-	-	-	A0A194PG30_PAPXU Uncharacterized protein OS=Papilio xuthus GN=RR46_15163 PE=4 SV=1
	MEblack	T4	TG23-AG	BN	Px_09342_Lcp65Ad	IPR000618 Insect cuticle protein	GO:0042302 GO:structural constituent of cuticle	-	CU03_LONON Cuticle protein 3 OS=Lonomia obliqua PE=1 SV=2	A0A194QKY2_PAPXU Cuticle protein 3 OS=Papilio xuthus GN=RR46_07865 PE=4 SV=1
	MEblack	T4	TG23-AG	BN	Px_06238_Mlp84B	IPR001781 Zinc finger, LIM-type	GO:0008270 GO:zinc ion binding	Cbr-mlp-1; C. briggsae CBR-MLP-1 protein; K09377 cysteine and glycine-rich protein	MLP2_DROME Muscle LIM protein Mlp84B OS=Drosophila melanogaster GN=Mlp84B PE=1 SV=1	A0A194QET9_PAPXU Muscle LIM protein Mlp84B OS=Papilio xuthus GN=RR46_05190 PE=4 SV=1
	MEblack	T4	TG23-AG	BN	Px_09350_Cpr65Eb	IPR000618 Insect cuticle protein	GO:0042302 GO:structural constituent of cuticle	-	CU36_MANSE Pupal cuticle protein 36 OS=Manduca sexta GN=PCP36 PE=1 SV=1	A0A194QEZ4_PAPXU Pupal cuticle protein 36 OS=Papilio xuthus GN=RR46_07872 PE=4 SV=1
	MEblack	T4	TG23-AG	BN	Px_14677_Cht2	IPR001223 Glycoside hydrolase family 18, catalytic domain IPR011583 Chitinase II IPR013781 Glycoside hydrolase, catalytic domain IPR017853 Glycoside hydrolase superfamily IPR029070 Chitinase insertion domain	GO:0004553 GO:hydrolase activity, hydrolyzing O-glycosyl compounds GO:0004568 GO:chitinase activity GO:0005975 GO:carbohydrate metabolic process GO:0006032 GO:chitin catabolic process	similar to AGAP005634-PA; K01183 chitinase [EC:3.2.1.14]	CHIT2_DROME Probable chitinase 2 OS=Drosophila melanogaster GN=Cht2 PE=1 SV=1	A0A194PZF5_PAPXU Putative chitinase 2 OS=Papilio xuthus GN=RR46_12565 PE=3 SV=1
	MEblack	T4	epidermis	BN	Px_17358_CG8646	IPR000917 Sulfatase, N-terminal IPR017849 Alkaline phosphatase-like, alpha/beta/alpha IPR017850 Alkaline-phosphatase-like, core domain	GO:0003824 GO:catalytic activity GO:0008152 GO:metabolic process GO:0008484 GO:sulfuric ester hydrolase activity	CG8646 gene product from transcript CG8646-RB (EC:3.1.6.12); K01135 arylsulfatase B [EC:3.1.6.12]	ARSB_MOUSE Arylsulfatase B OS=Mus musculus GN=Arsb PE=1 SV=3	A0A194PF78_PAPXU Arylsulfatase B OS=Papilio xuthus GN=RR46_14858 PE=4 SV=1
	MEblack	T4	epidermis	BN	Px_07757_CG10477	IPR001254 Serine proteases, trypsin domain IPR001314 Peptidase S1A, chymotrypsin family IPR009003 Peptidase S1, PA clan	GO:0004252 GO:serine-type endopeptidase activity GO:0006508 GO:proteolysis	GA19618 gene product from transcript GA19618-RA; K01310 chymotrypsin [EC:3.4.21.1]	COGS_HYPLI Collagenase OS=Hypoderma lineatum PE=1 SV=3	A0A194QCZ1_PAPXU Collagenase OS=Papilio xuthus GN=RR46_06488 PE=3 SV=1
	MEblack	T4	epidermis	BN	Px_01117_CG10477	IPR001254 Serine proteases, trypsin domain IPR001314 Peptidase S1A, chymotrypsin family IPR009003 Peptidase S1, PA clan	GO:0004252 GO:serine-type endopeptidase activity GO:0006508 GO:proteolysis	GA19618 gene product from transcript GA19618-RA; K01310 chymotrypsin [EC:3.4.21.1]	COGS_HYPLI Collagenase OS=Hypoderma lineatum PE=1 SV=3	A0A0N1ICZ9_PAPXU Collagenase OS=Papilio xuthus GN=RR46_00887 PE=3 SV=1
	MEblack	T4	epidermis	BN	Px_14757_unknow	-	-	-	CU01_LONON Cuticle protein 1 OS=Lonomia obliqua PE=1 SV=2	A0A194PUF6_PAPXU Cuticle protein 1 OS=Papilio xuthus GN=RR46_12638 PE=4 SV=1
	MEblack	T4	epidermis	BN	Px_07883_CG4729	IPR002123 Phospholipid/glycerol acyltransferase	GO:0008152 GO:metabolic process GO:0016746 GO:transferase activity, transferring acyl groups	lysocardiolipin acyltransferase 1-like; K13513 lysocardiolipin and lysophospholipid acyltransferase [EC:2.3.1.- 2.3.1.51]	LCLT1_MOUSE Lysocardiolipin acyltransferase 1 OS=Mus musculus GN=Lclat1 PE=1 SV=2	A0A194PN23_PAPXU Lysocardiolipin acyltransferase 1 OS=Papilio xuthus GN=RR46_06585 PE=4 SV=1
	MEblack	T4	epidermis	BN	Px_06115_CG8785	IPR013057 Amino acid transporter, transmembrane domain	-	amino acid transporter; K14209 solute carrier family 36 (proton-coupled amino acid transporter)	PATH_DROME Proton-coupled amino acid transporter-like protein pathetic OS=Drosophila melanogaster GN=path PE=1 SV=1	A0A194Q8M5_PAPXU Proton-coupled amino acid transporter 4 OS=Papilio xuthus GN=RR46_05087 PE=4 SV=1
	MEblack	T4	epidermis	BN	Px_07882_CG8654	IPR005828 Major facilitator, sugar transporter-like IPR020846 Major facilitator superfamily domain	GO:0016021 GO:integral component of membrane GO:0022857 GO:transmembrane transporter activity GO:0055085 GO:transmembrane transport	WD repeat and HMG-box DNA-binding protein 1-like; K11274 chromosome transmission fidelity protein 4	S22A1_RABIT Solute carrier family 22 member 1 OS=Oryctolagus cuniculus GN=SLC22A1 PE=1 SV=1	A0A194PMB8_PAPXU Solute carrier family 22 member 1 OS=Papilio xuthus GN=RR46_06584 PE=4 SV=1
	MEblack	T4	epidermis	BN	Px_02337_CG31344	IPR018713 Domain of unknown function DUF2236	-	-	-	A0A194QP37_PAPXU Uncharacterized protein OS=Papilio xuthus GN=RR46_02001 PE=4 SV=1
	MEblack	T4	epidermis	BN	Px_13748_CG10264	IPR010562 Haemolymph juvenile hormone binding	-	-	-	A0A194PMU3_PAPXU Uncharacterized protein OS=Papilio xuthus GN=RR46_11755 PE=4 SV=1
	MEblack	T4	Br-SG-TG1	GN	Px_14238_unknow	-	-	-	-	A0A194PP23_PAPXU Uncharacterized protein OS=Papilio xuthus GN=RR46_12185 PE=4 SV=1
	MEblack	T4	TG23-AG	GN	Px_10063_dsx	IPR001275 DM DNA-binding domain	GO:0006355 GO:regulation of transcription, DNA-templated GO:0043565 GO:sequence-specific DNA binding	-	DSX_DROME Protein doublesex OS=Drosophila melanogaster GN=dsx PE=1 SV=1	A0A194Q922_PAPXU Protein doublesex OS=Papilio xuthus GN=RR46_08502 PE=4 SV=1
	MEblack	T4	TG23-AG	GN	Px_08231_ple	IPR001273 Aromatic amino acid hydroxylase IPR019774 Aromatic amino acid hydroxylase, C-terminal	GO:0004497 GO:monooxygenase activity GO:0005506 GO:iron ion binding GO:0009072 GO:aromatic amino acid family metabolic process GO:0016714 GO:oxidoreductase activity, acting on paired donors, with incorporation or reduction of molecular oxygen, reduced pteridine as one donor, and incorporation of one atom of oxygen GO:0055114 GO:oxidation-reduction process	GH15635 gene product from transcript GH15635-RA; K00501 tyrosine 3-monooxygenase [EC:1.14.16.2]	TY3H_DROME Tyrosine 3-monooxygenase OS=Drosophila melanogaster GN=ple PE=2 SV=2	A0A194PT63_PAPXU Tyrosine 3-monooxygenase OS=Papilio xuthus GN=RR46_06892 PE=4 SV=1
	MEblack	T4	epidermis	GN	Px_09348_unknow	-	-	-	-	A0A194QF54_PAPXU Uncharacterized protein OS=Papilio xuthus GN=RR46_07871 PE=4 SV=1
	MEdarkorange2	T1	Br-SG-TG1	BN	Px_01819_unknow	IPR019729 Gloverin-like protein	-	-	GLOV_HYACE Gloverin OS=Hyalophora cecropia PE=1 SV=2	A0A0N1PEJ8_PAPXU Gloverin OS=Papilio xuthus GN=RR46_01535 PE=4 SV=1
	MEdarkorange2	T1	Br-SG-TG1	BN	Px_13287_unknow	-	-	-	-	A0A194PQQ1_PAPXU Uncharacterized protein OS=Papilio xuthus GN=RR46_11355 PE=4 SV=1
	MEdarkorange2	T1	TG23-AG	BN	Px_12304_unknow	IPR005521 Attacin, C-terminal	GO:0005576 GO:extracellular region	-	DFP3_LONON Defense protein 3 OS=Lonomia obliqua PE=2 SV=1	A0A194PKF2_PAPXU Defense protein 3 OS=Papilio xuthus GN=RR46_10469 PE=4 SV=1
	MEdarkorange2	T1	epidermis	BN	Px_10696_CG1640	IPR004839 Aminotransferase, class I/classII IPR015421 Pyridoxal phosphate-dependent transferase, major region, subdomain 1 IPR015422 Pyridoxal phosphate-dependent transferase, major region, subdomain 2 IPR015424 Pyridoxal phosphate-dependent transferase	GO:0003824 GO:catalytic activity GO:0009058 GO:biosynthetic process GO:0030170 GO:pyridoxal phosphate binding	similar to alanine aminotransferase; K00814 alanine transaminase [EC:2.6.1.2]	ALAT1_BOVIN Alanine aminotransferase 1 OS=Bos taurus GN=GPT PE=2 SV=1	A0A194PUX5_PAPXU Alanine aminotransferase 1 OS=Papilio xuthus GN=RR46_09029 PE=4 SV=1
	MEdarkorange2	T1	epidermis	BN	Px_07103_CG6870	IPR001199 Cytochrome b5-like heme/steroid binding domain	-	An01g09750; cytochrome B5; K00326 cytochrome-b5 reductase [EC:1.6.2.2]	CYB5_TOBAC Cytochrome b5 OS=Nicotiana tabacum PE=2 SV=1	A0A194PMN0_PAPXU Cytochrome b5 OS=Papilio xuthus GN=RR46_05938 PE=3 SV=1
	MEdarkorange2	T1	epidermis	BN	Px_04976_Hml	IPR000421 Coagulation factor 5/8 C-terminal domain IPR000742 EGF-like domain IPR001007 VWFC domain IPR001846 von Willebrand factor, type D domain IPR002557 Chitin binding domain IPR002919 Trypsin Inhibitor-like, cysteine rich domain IPR008979 Galactose-binding domain-like IPR014853 Uncharacterised domain, cysteine-rich	GO:0005515 GO:protein binding GO:0005576 GO:extracellular region GO:0006030 GO:chitin metabolic process GO:0008061 GO:chitin binding	Hml; Hemolectin; K03900 von Willebrand factor	HMCT_BOMMO Hemocytin OS=Bombyx mori PE=2 SV=1	A0A194QHY3_PAPXU Hemocytin OS=Papilio xuthus GN=RR46_04120 PE=4 SV=1
	MEdarkorange2	T1	TG23-AG	GN	Px_12308_AttA	IPR005520 Attacin, N-terminal IPR005521 Attacin, C-terminal	GO:0005576 GO:extracellular region	-	DFP3_LONON Defense protein 3 OS=Lonomia obliqua PE=2 SV=1	A0A194PIR5_PAPXU Defense protein 3 OS=Papilio xuthus GN=RR46_10472 PE=4 SV=1
	MEdarkorange2	T1	epidermis	GN	Px_13369_CG5656	IPR001952 Alkaline phosphatase IPR017849 Alkaline phosphatase-like, alpha/beta/alpha IPR017850 Alkaline-phosphatase-like, core domain	GO:0003824 GO:catalytic activity GO:0008152 GO:metabolic process GO:0016791 GO:phosphatase activity	alkaline phosphatase; K01077 alkaline phosphatase [EC:3.1.3.1]	PPB_BOMMO Membrane-bound alkaline phosphatase OS=Bombyx mori GN=Alp-m PE=1 SV=4	A0A194PQX4_PAPXU Alkaline phosphatase OS=Papilio xuthus GN=RR46_11425 PE=3 SV=1
	MEdarkorange2	T1	epidermis	GN	Px_16529_LysP	IPR000974 Glycoside hydrolase, family 22, lysozyme IPR001916 Glycoside hydrolase, family 22 IPR023346 Lysozyme-like domain	GO:0003796 GO:lysozyme activity	lysozyme P, putative ; K13915 lysozyme C [EC:3.2.1.17]	LYS_TRINI Lysozyme OS=Trichoplusia ni PE=2 SV=1	A0A194PHN2_PAPXU Lysozyme OS=Papilio xuthus GN=RR46_14147 PE=3 SV=1
	MEdarkorange2	T1	epidermis	GN	Px_15469_Kaz1-ORFA	IPR002350 Kazal domain	GO:0005515 GO:protein binding	-	-	A0A194PMU2_PAPXU Uncharacterized protein OS=Papilio xuthus GN=RR46_13219 PE=4 SV=1
	MEdarkorange2	T2	epidermis	BN	Px_02460_nimB2	IPR000742 EGF-like domain	GO:0005515 GO:protein binding	similar to Splicing factor 3a, subunit 2, 66kDa; K12826 splicing factor 3A subunit 2	BSL1_TRIVA Putative surface protein bspA-like OS=Trichomonas vaginalis GN=BSPAL1 PE=4 SV=1	A0A194QIW3_PAPXU Putative surface protein bspA-like OS=Papilio xuthus GN=RR46_02088 PE=4 SV=1
	MEdarkorange2	T2	Br-SG-TG1	GN	Px_07152_Tg	IPR001102 Transglutaminase, N-terminal IPR002931 Transglutaminase-like IPR008958 Transglutaminase, C-terminal IPR013783 Immunoglobulin-like fold IPR014756 Immunoglobulin E-set	GO:0003810 GO:protein-glutamine gamma-glutamyltransferase activity GO:0018149 GO:peptide cross-linking	eTG; extracellular transglutaminase; K05619 transglutaminase 1 [EC:2.3.2.13]	ANNU_SCHAM Annulin OS=Schistocerca americana PE=2 SV=1	A0A194PN40_PAPXU Annulin OS=Papilio xuthus GN=RR46_05984 PE=4 SV=1
	MEdarkorange2	T2	Br-SG-TG1	GN	Px_15876_ea	IPR001254 Serine proteases, trypsin domain IPR001314 Peptidase S1A, chymotrypsin family IPR009003 Peptidase S1, PA clan	GO:0004252 GO:serine-type endopeptidase activity GO:0006508 GO:proteolysis	GA18526 gene product from transcript GA18526-RA; K01362 [EC:3.4.21.-]	EAST_DROME Serine protease easter OS=Drosophila melanogaster GN=ea PE=1 SV=3	A0A194PG32_PAPXU Serine protease easter OS=Papilio xuthus GN=RR46_13567 PE=3 SV=1
	MEdarkorange2	T2	Br-SG-TG1	GN	Px_05774_CG32354	IPR002350 Kazal domain	GO:0005515 GO:protein binding	agrn, wu:fb57e07; hm:gc12; K06254 agrin	DPGN_DIPMA Serine protease inhibitor dipetalogastin (Fragment) OS=Dipetalogaster maximus PE=1 SV=2	A0A194Q478_PAPXU Serine protease inhibitor dipetalogastin OS=Papilio xuthus GN=RR46_04788 PE=4 SV=1
	MEdarkorange2	T2	Br-SG-TG1	GN	Px_02617_unknow	-	-	-	-	A0A194QKZ8_PAPXU Uncharacterized protein OS=Papilio xuthus GN=RR46_02196 PE=4 SV=1
	MEdarkorange2	T2	epidermis	GN	Px_05137_unknow	IPR000875 Cecropin	GO:0005576 GO:extracellular region	-	CE3F_HYPCU Hyphancin-3F OS=Hyphantria cunea PE=3 SV=1	I4DLJ0_PAPXU Hyphancin-3F OS=Papilio xuthus GN=RR46_04257 PE=2 SV=1
	MEdarkorange2	T2	epidermis	GN	Px_00333_unknow	IPR002919 Trypsin Inhibitor-like, cysteine rich domain	-	-	-	A0A0N0PAI6_PAPXU Uncharacterized protein OS=Papilio xuthus GN=RR46_00211 PE=4 SV=1
	MEdarkorange2	T3	Br-SG-TG1	GN	Px_13133_alpha-Est9	IPR002018 Carboxylesterase, type B IPR029058 Alpha/Beta hydrolase fold	-	alpha-Est7; alpha-Esterase-7 (EC:3.1.1.- 3.1.1.1); K01044 carboxylesterase [EC:3.1.1.1]	ESTF_MYZPE Esterase FE4 OS=Myzus persicae PE=1 SV=1	A0A194Q3V9_PAPXU Esterase FE4 OS=Papilio xuthus GN=RR46_11216 PE=4 SV=1
	MEdarkorange2	T3	Br-SG-TG1	GN	Px_11811_CG9254	IPR011701 Major facilitator superfamily IPR020846 Major facilitator superfamily domain	GO:0016021 GO:integral component of membrane GO:0055085 GO:transmembrane transport	AGAP007732-PA; K08193 MFS transporter, ACS family, solute carrier family 17 (sodium-dependent inorganic phosphate cotransporter), other	PICO_DROAN Putative inorganic phosphate cotransporter OS=Drosophila ananassae GN=Picot PE=3 SV=1	A0A194QB85_PAPXU Putative inorganic phosphate cotransporter OS=Papilio xuthus GN=RR46_10006 PE=4 SV=1
	MEdarkorange2	T3	TG23-AG	GN	Px_17810_b	IPR002129 Pyridoxal phosphate-dependent decarboxylase IPR015421 Pyridoxal phosphate-dependent transferase, major region, subdomain 1 IPR015422 Pyridoxal phosphate-dependent transferase, major region, subdomain 2 IPR015424 Pyridoxal phosphate-dependent transferase	GO:0003824 GO:catalytic activity GO:0016831 GO:carboxy-lyase activity GO:0019752 GO:carboxylic acid metabolic process GO:0030170 GO:pyridoxal phosphate binding	aspartate 1-decarboxylase (EC:4.1.1.11); K01580 glutamate decarboxylase [EC:4.1.1.15]	CSAD_HUMAN Cysteine sulfinic acid decarboxylase OS=Homo sapiens GN=CSAD PE=1 SV=2	A0A194PEG0_PAPXU Cysteine sulfinic acid decarboxylase OS=Papilio xuthus GN=RR46_15245 PE=3 SV=1
	MEdarkorange2	T3	TG23-AG	GN	Px_03636_unknow	-	-	-	-	A0A194Q884_PAPXU Uncharacterized protein OS=Papilio xuthus GN=RR46_03071 PE=4 SV=1
	MEdarkorange2	T3	epidermis	GN	Px_05138_unknow	IPR000875 Cecropin	GO:0005576 GO:extracellular region	-	CECA_HYACE Cecropin-A OS=Hyalophora cecropia PE=1 SV=1	A0A194QJL7_PAPXU Cecropin-A OS=Papilio xuthus GN=RR46_04258 PE=3 SV=1
	MEdarkorange2	T3	epidermis	GN	Px_01343_Nrg	IPR003598 Immunoglobulin subtype 2 IPR003599 Immunoglobulin subtype IPR007110 Immunoglobulin-like domain IPR013098 Immunoglobulin I-set IPR013783 Immunoglobulin-like fold	GO:0005515 GO:protein binding	similar to Down syndrome cell adhesion molecule; K06767 Down syndrome cell adhesion molecule	HEMO_MANSE Hemolin OS=Manduca sexta PE=2 SV=2	A0A0N1IBF3_PAPXU Hemolin OS=Papilio xuthus GN=RR46_01092 PE=4 SV=1
	MEdarkorange2	T3	epidermis	GN	Px_05201_PGRP-SA	IPR002502 N-acetylmuramoyl-L-alanine amidase domain IPR006619 Peptidoglycan recognition protein family domain, metazoa/bacteria	GO:0008270 GO:zinc ion binding GO:0008745 GO:N-acetylmuramoyl-L-alanine amidase activity GO:0009253 GO:peptidoglycan catabolic process	Pglyrp3; peptidoglycan recognition protein 3; K01446 N-acetylmuramoyl-L-alanine amidase [EC:3.5.1.28]	PGRP_TRINI Peptidoglycan recognition protein OS=Trichoplusia ni GN=PGRP PE=1 SV=1	A0A194QFH8_PAPXU Peptidoglycan recognition protein OS=Papilio xuthus GN=RR46_04312 PE=4 SV=1
	MEdarkorange2	T3	epidermis	GN	Px_12055_PGRP-LB	IPR002502 N-acetylmuramoyl-L-alanine amidase domain IPR006619 Peptidoglycan recognition protein family domain, metazoa/bacteria	GO:0008270 GO:zinc ion binding GO:0008745 GO:N-acetylmuramoyl-L-alanine amidase activity GO:0009253 GO:peptidoglycan catabolic process	peptidoglycan recognition protein sb2 ; K01446 N-acetylmuramoyl-L-alanine amidase [EC:3.5.1.28]	PGPLB_DROME Peptidoglycan-recognition protein LB OS=Drosophila melanogaster GN=PGRP-LB PE=1 SV=1	A0A194Q0S5_PAPXU Peptidoglycan-recognition protein LB OS=Papilio xuthus GN=RR46_10231 PE=4 SV=1
	MEdarkorange2	T3	epidermis	GN	Px_10170_CG30116	IPR001680 WD40 repeat IPR011047 Quinoprotein alcohol dehydrogenase-like superfamily IPR015943 WD40/YVTN repeat-like-containing domain IPR017986 WD40-repeat-containing domain IPR020472 G-protein beta WD-40 repeat IPR027417 P-loop containing nucleoside triphosphate hydrolase	GO:0005515 GO:protein binding	NACHT and WD repeat domain-containing protein 1-like; K11887 proteasomal ATPase-associated factor 1	YY46_NOSS1 Uncharacterized WD repeat-containing protein alr3466 OS=Nostoc sp. (strain PCC 7120 / SAG 25.82 / UTEX 2576) GN=alr3466 PE=4 SV=1	A0A194Q7Q4_PAPXU Putative WD repeat-containing protein alr3466 OS=Papilio xuthus GN=RR46_08590 PE=4 SV=1
	MEdarkorange2	T3	epidermis	GN	Px_06403_unknow	IPR000072 PDGF/VEGF domain IPR004153 CXCXC repeat IPR029034 Cystine-knot cytokine	GO:0008083 GO:growth factor activity GO:0016020 GO:membrane	-	-	A0A194Q691_PAPXU Uncharacterized protein OS=Papilio xuthus GN=RR46_05318 PE=4 SV=1
	MEdarkorange2	T3	epidermis	GN	Px_13720_CG32751	IPR003010 Carbon-nitrogen hydrolase	GO:0006807 GO:nitrogen compound metabolic process GO:0016810 GO:hydrolase activity, acting on carbon-nitrogen (but not peptide) bonds	GA17117 gene product from transcript GA17117-RA; K01435 biotinidase [EC:3.5.1.12]	VNNL2_DROME Vanin-like protein 2 OS=Drosophila melanogaster GN=CG32751 PE=3 SV=1	A0A194PXY9_PAPXU Vanin-like protein 2 OS=Papilio xuthus GN=RR46_11728 PE=4 SV=1
	MEdarkorange2	T4	Br-SG-TG1	GN	Px_13721_unknow	-	-	-	-	A0A194PRD8_PAPXU Uncharacterized protein OS=Papilio xuthus GN=RR46_11729 PE=4 SV=1
	MEhoneydew1	T3	epidermis	BN	Px_12788_CG34461	IPR000618 Insect cuticle protein	GO:0042302 GO:structural constituent of cuticle	-	CU08_LOCMI Cuticle protein 8 OS=Locusta migratoria PE=1 SV=1	A0A194Q302_PAPXU Cuticle protein 8 OS=Papilio xuthus GN=RR46_10906 PE=4 SV=1
	MEhoneydew1	T3	epidermis	BN	Px_16533_LysE	IPR000974 Glycoside hydrolase, family 22, lysozyme IPR001916 Glycoside hydrolase, family 22 IPR023346 Lysozyme-like domain	GO:0003796 GO:lysozyme activity	lysozyme; K13915 lysozyme C [EC:3.2.1.17]	LYS_GALME Lysozyme OS=Galleria mellonella PE=1 SV=2	A0A194PP71_PAPXU Lysozyme OS=Papilio xuthus GN=RR46_14151 PE=3 SV=1
	MEhoneydew1	T3	epidermis	BN	Px_15664_CG7025	IPR000834 Peptidase M14, carboxypeptidase A IPR003146 Carboxypeptidase, activation peptide IPR009020 Proteinase propeptide inhibitor	GO:0004180 GO:carboxypeptidase activity GO:0004181 GO:metallocarboxypeptidase activity GO:0006508 GO:proteolysis GO:0008270 GO:zinc ion binding	CPA2; carboxypeptidase A2 (pancreatic); K01298 carboxypeptidase A2 [EC:3.4.17.15]	CBPA1_ANOGA Zinc carboxypeptidase A 1 OS=Anopheles gambiae GN=AGAP009593 PE=2 SV=3	A0A194PFK4_PAPXU Zinc carboxypeptidase A 1 OS=Papilio xuthus GN=RR46_13377 PE=3 SV=1
	MEcoral1	T3	epidermis	BN	Px_02766_betaTub56D	IPR000217 Tubulin IPR002453 Beta tubulin IPR003008 Tubulin/FtsZ, GTPase domain IPR008280 Tubulin/FtsZ, C-terminal IPR018316 Tubulin/FtsZ, 2-layer sandwich domain IPR023123 Tubulin, C-terminal	GO:0003924 GO:GTPase activity GO:0005200 GO:structural constituent of cytoskeleton GO:0005525 GO:GTP binding GO:0005874 GO:microtubule GO:0007017 GO:microtubule-based process	similar to Tubulin, beta 4; K07375 tubulin beta	TBB4B_MOUSE Tubulin beta-4B chain OS=Mus musculus GN=Tubb4b PE=1 SV=1	A0A194Q6V3_PAPXU Tubulin beta chain OS=Papilio xuthus GN=RR46_02337 PE=3 SV=1
	MEcoral1	T3	epidermis	BN	Px_13802_unknow	-	-	-	-	A0A194PMZ3_PAPXU Uncharacterized protein OS=Papilio xuthus GN=RR46_11805 PE=4 SV=1
	MEcoral1	T3	epidermis	BN	Px_13803_unknow	-	-	-	-	A0A194PNA7_PAPXU Uncharacterized protein OS=Papilio xuthus GN=RR46_11806 PE=4 SV=1
	MEsalmon4	T3	epidermis	GN	Px_12057_PGRP-LB	IPR002502 N-acetylmuramoyl-L-alanine amidase domain IPR006619 Peptidoglycan recognition protein family domain, metazoa/bacteria	GO:0008270 GO:zinc ion binding GO:0008745 GO:N-acetylmuramoyl-L-alanine amidase activity GO:0009253 GO:peptidoglycan catabolic process	PGRP; similar to CG14704-PA, isoform A; K01446 N-acetylmuramoyl-L-alanine amidase [EC:3.5.1.28]	PGPLB_DROME Peptidoglycan-recognition protein LB OS=Drosophila melanogaster GN=PGRP-LB PE=1 SV=1	A0A194Q679_PAPXU Peptidoglycan-recognition protein OS=Papilio xuthus GN=RR46_10233 PE=3 SV=1
	MEgrey	T1	Br-SG-TG1	BN	Px_07819_CG1942	IPR007130 Diacylglycerol acyltransferase	GO:0016747 GO:transferase activity, transferring acyl groups other than amino-acyl groups	NV14285; similar to diacylglycerol o-acyltransferase; K14457 2-acylglycerol O-acyltransferase 2 [EC:2.3.1.22]	MOG2A_XENLA 2-acylglycerol O-acyltransferase 2-A OS=Xenopus laevis GN=mogat2-a PE=2 SV=1	A0A194QIV6_PAPXU 2-acylglycerol O-acyltransferase 2-A OS=Papilio xuthus GN=RR46_06542 PE=4 SV=1
	MEgrey	T1	Br-SG-TG1	BN	Px_00641_Cpsf160	IPR004871 Cleavage/polyadenylation specificity factor, A subunit, C-terminal	GO:0003676 GO:nucleic acid binding GO:0005634 GO:nucleus	Cpsf160; cleavage and polyadenylation specificity factor 160; K14401 cleavage and polyadenylation specificity factor subunit 1	CPSF1_DROME Cleavage and polyadenylation specificity factor subunit 1 OS=Drosophila melanogaster GN=Cpsf160 PE=1 SV=1	A0A0N1IJ00_PAPXU Cleavage and polyadenylation specificity factor subunit 1 OS=Papilio xuthus GN=RR46_00486 PE=4 SV=1
	MEgrey	T1	Br-SG-TG1	BN	Px_03922_stnA	-	-	-	STNA_DROME Protein stoned-A OS=Drosophila melanogaster GN=stnA PE=1 SV=3	A0A194QMG9_PAPXU Protein stoned-A OS=Papilio xuthus GN=RR46_03282 PE=4 SV=1
	MEgrey	T1	Br-SG-TG1	BN	Px_04215_unknow	-	-	-	-	A0A194QJ15_PAPXU Uncharacterized protein OS=Papilio xuthus GN=RR46_03512 PE=4 SV=1
	MEgrey	T1	TG23-AG	BN	Px_11729_unknow	-	-	-	-	A0A194QCL6_PAPXU Uncharacterized protein OS=Papilio xuthus GN=RR46_09928 PE=4 SV=1
	MEgrey	T1	TG23-AG	BN	Px_04095_unknow	-	-	-	-	A0A194Q9G2_PAPXU Uncharacterized protein OS=Papilio xuthus GN=RR46_03427 PE=4 SV=1
	MEgrey	T1	epidermis	BN	Px_17805_CG8243	IPR001164 Arf GTPase activating protein IPR001849 Pleckstrin homology domain IPR011993 PH domain-like	GO:0005096 GO:GTPase activator activity	ARF1-directed GTPase-activating protein, putative ; K12486 stromal membrane-associated protein	ADAP1_HUMAN Arf-GAP with dual PH domain-containing protein 1 OS=Homo sapiens GN=ADAP1 PE=1 SV=2	A0A194PEN7_PAPXU Arf-GAP with dual PH domain-containing protein 1 OS=Papilio xuthus GN=RR46_15241 PE=4 SV=1
	MEgrey	T1	epidermis	BN	Px_00222_Fmo-1	IPR000960 Flavin monooxygenase FMO IPR020946 Flavin monooxygenase-like IPR023753 FAD/NAD(P)-binding domain	GO:0004499 GO:N,N-dimethylaniline monooxygenase activity GO:0016491 GO:oxidoreductase activity GO:0050660 GO:flavin adenine dinucleotide binding GO:0050661 GO:NADP binding GO:0055114 GO:oxidation-reduction process	Fmo-1; Flavin-containing monooxygenase 1 (EC:1.14.13.8); K00485 dimethylaniline monooxygenase (N-oxide forming) [EC:1.14.13.8]	SNO1_TYRJA Senecionine N-oxygenase OS=Tyria jacobaeae GN=sno1 PE=1 SV=1	A0A0N1IQD4_PAPXU Flavin-containing monooxygenase OS=Papilio xuthus GN=RR46_00119 PE=3 SV=1
	MEgrey	T1	epidermis	BN	Px_07131_Kr-h1	IPR013087 Zinc finger C2H2-type/integrase DNA-binding domain IPR015880 Zinc finger, C2H2-like	GO:0003676 GO:nucleic acid binding	zinc finger protein 233-like; K09228 KRAB domain-containing zinc finger protein	KRH1_DROME Krueppel homolog 1 OS=Drosophila melanogaster GN=Kr-h1 PE=2 SV=2	A0A194PN19_PAPXU Krueppel-likeous protein 1 OS=Papilio xuthus GN=RR46_05964 PE=4 SV=1
	MEgrey	T1	epidermis	BN	Px_12275_CG10298	IPR008914 Phosphatidylethanolamine-binding protein	-	GF11187 gene product from transcript GF11187-RA; K14802 phospholipid-transporting ATPase [EC:3.6.3.1]	PEBPH_CAEEL Phosphatidylethanolamine-binding protein homolog F40A3.3 OS=Caenorhabditis elegans GN=F40A3.3 PE=3 SV=1	A0A194PJH0_PAPXU Phosphatidylethanolamine-binding protein-like F40A3.3 OS=Papilio xuthus GN=RR46_10443 PE=4 SV=1
	MEgrey	T1	epidermis	BN	Px_12193_Indy	IPR001898 Sodium/sulphate symporter	GO:0005215 GO:transporter activity GO:0006814 GO:sodium ion transport GO:0016020 GO:membrane GO:0055085 GO:transmembrane transport	sodium/dicarboxylate cotransporter, putative ; K14445 solute carrier family 13 (sodium-dependent dicarboxylate transporter), member 2/3/5	INDY1_DROME Protein I'm not dead yet OS=Drosophila melanogaster GN=Indy PE=2 SV=2	A0A194Q0G3_PAPXU Protein I'm not dead yet OS=Papilio xuthus GN=RR46_10364 PE=4 SV=1
	MEgrey	T1	epidermis	BN	Px_00233_Cyp304a1	IPR001128 Cytochrome P450 IPR002401 Cytochrome P450, E-class, group I	GO:0005506 GO:iron ion binding GO:0016705 GO:oxidoreductase activity, acting on paired donors, with incorporation or reduction of molecular oxygen GO:0020037 GO:heme binding GO:0055114 GO:oxidation-reduction process	cytochrome P-450, putative (EC:1.14.14.1); K14937 cytochrome P450, family 15, subfamily A, polypeptide 1	CP304_DROME Probable cytochrome P450 304a1 OS=Drosophila melanogaster GN=Cyp304a1 PE=2 SV=2	A0A0N1PJM3_PAPXU Putative cytochrome P450 304a1 OS=Papilio xuthus GN=RR46_00128 PE=3 SV=1
	MEgrey	T1	epidermis	BN	Px_02260_tobi	IPR000322 Glycoside hydrolase family 31 IPR013785 Aldolase-type TIM barrel IPR017853 Glycoside hydrolase superfamily	GO:0003824 GO:catalytic activity GO:0004553 GO:hydrolase activity, hydrolyzing O-glycosyl compounds GO:0005975 GO:carbohydrate metabolic process	tobi; target of brain insulin (EC:3.2.1.20); K01187 alpha-glucosidase [EC:3.2.1.20]	K1161_MOUSE Uncharacterized family 31 glucosidase KIAA1161 OS=Mus musculus GN=Kiaa1161 PE=1 SV=2	A0A194QHP5_PAPXU Putative family 31 glucosidase KIAA1161 OS=Papilio xuthus GN=RR46_01925 PE=3 SV=1
	MEgrey	T1	epidermis	BN	Px_13201_CG7675	IPR002347 Short-chain dehydrogenase/reductase SDR IPR016040 NAD(P)-binding domain	-	hypothetical LOC589120; K11169 dehydrogenase/reductase SDR family member 13 [EC:1.1.-.-]	RDH11_MOUSE Retinol dehydrogenase 11 OS=Mus musculus GN=Rdh11 PE=1 SV=2	A0A194Q419_PAPXU Retinol dehydrogenase 11 OS=Papilio xuthus GN=RR46_11276 PE=3 SV=1
	MEgrey	T1	epidermis	BN	Px_14478_unknow	-	-	-	-	A0A194PYY3_PAPXU Uncharacterized protein OS=Papilio xuthus GN=RR46_12395 PE=4 SV=1
	MEgrey	T1	Br-SG-TG1	GN	Px_03585_CG10477	IPR001254 Serine proteases, trypsin domain IPR001314 Peptidase S1A, chymotrypsin family IPR009003 Peptidase S1, PA clan	GO:0004252 GO:serine-type endopeptidase activity GO:0006508 GO:proteolysis	GA19618 gene product from transcript GA19618-RA; K01310 chymotrypsin [EC:3.4.21.1]	COGS_HYPLI Collagenase OS=Hypoderma lineatum PE=1 SV=3	A0A194Q3W8_PAPXU Collagenase OS=Papilio xuthus GN=RR46_03024 PE=3 SV=1
	MEgrey	T1	Br-SG-TG1	GN	Px_06128_unknow	IPR001254 Serine proteases, trypsin domain IPR009003 Peptidase S1, PA clan	GO:0004252 GO:serine-type endopeptidase activity GO:0006508 GO:proteolysis	KLK6; kallikrein-related peptidase 6; K08667 kallikrein 6 (neurosin, zyme) [EC:3.4.21.-]	KLK6_HUMAN Kallikrein-6 OS=Homo sapiens GN=KLK6 PE=1 SV=1	A0A194QEJ8_PAPXU Kallikrein-6 OS=Papilio xuthus GN=RR46_05100 PE=4 SV=1
	MEgrey	T1	Br-SG-TG1	GN	Px_00298_unknow	-	-	-	-	A0A0N1IJ50_PAPXU Uncharacterized protein OS=Papilio xuthus GN=RR46_00183 PE=4 SV=1
	MEgrey	T1	Br-SG-TG1	GN	Px_07203_CG1621	IPR004210 BESS motif IPR006578 MADF domain	GO:0003677 GO:DNA binding	GF23684 gene product from transcript GF23684-RA; K01937 CTP synthase [EC:6.3.4.2]	-	A0A194Q861_PAPXU Uncharacterized protein OS=Papilio xuthus GN=RR46_06023 PE=4 SV=1
	MEgrey	T1	TG23-AG	GN	Px_05746_CG18418	IPR018108 Mitochondrial substrate/solute carrier IPR023395 Mitochondrial carrier domain	-	NV13450; similar to MGC97830 protein; K15104 solute carrier family 25 (mitochondrial oxoglutarate transporter), member 11	M2OM_BOVIN Mitochondrial 2-oxoglutarate/malate carrier protein OS=Bos taurus GN=SLC25A11 PE=1 SV=3	A0A194Q2L5_PAPXU Mitochondrial 2-oxoglutarate/malate carrier protein OS=Papilio xuthus GN=RR46_04760 PE=3 SV=1
	MEgrey	T1	TG23-AG	GN	Px_00183_ApepP	IPR000994 Peptidase M24	-	Xaa-Pro aminopeptidase, putative (EC:3.4.11.9); K01262 Xaa-Pro aminopeptidase [EC:3.4.11.9]	FRA1_YEAST Putative Xaa-Pro aminopeptidase FRA1 OS=Saccharomyces cerevisiae (strain ATCC 204508 / S288c) GN=FRA1 PE=1 SV=1	A0A0N1IHE4_PAPXU Putative Xaa-Pro aminopeptidase FRA1 OS=Papilio xuthus GN=RR46_00085 PE=4 SV=1
	MEgrey	T1	epidermis	GN	Px_00845_CG10166	IPR001173 Glycosyltransferase 2-like IPR029044 Nucleotide-diphospho-sugar transferases	-	dolichyl-phosphate beta-D-mannosyltransferase; K00721 dolichol-phosphate mannosyltransferase [EC:2.4.1.83]	DPM1_BOVIN Dolichol-phosphate mannosyltransferase subunit 1 OS=Bos taurus GN=DPM1 PE=2 SV=1	A0A0N1I5J7_PAPXU Dolichol-phosphate mannosyltransferase OS=Papilio xuthus GN=RR46_00665 PE=4 SV=1
	MEgrey	T1	epidermis	GN	Px_13018_CG31108	IPR004344 Tubulin-tyrosine ligase/Tubulin polyglutamylase	GO:0006464 GO:cellular protein modification process	tubulin--tyrsoine ligase-like protein (EC:6.3.2.-); K01932 [EC:6.3.2.-]	TTLL2_HUMAN Probable tubulin polyglutamylase TTLL2 OS=Homo sapiens GN=TTLL2 PE=2 SV=3	A0A194PXE5_PAPXU Putative tubulin polyglutamylase TTLL2 OS=Papilio xuthus GN=RR46_11118 PE=4 SV=1
	MEgrey	T1	epidermis	GN	Px_04380_nrv1	IPR000402 Sodium/potassium-transporting ATPase subunit beta	GO:0005890 GO:sodium:potassium-exchanging ATPase complex GO:0006813 GO:potassium ion transport GO:0006814 GO:sodium ion transport	similar to sodium/potassium-dependent atpase beta-2 subunit; K01540 sodium/potassium-transporting ATPase subunit beta	ATPB1_DROME Sodium/potassium-transporting ATPase subunit beta-1 OS=Drosophila melanogaster GN=nrv1 PE=1 SV=2	A0A194Q4Z2_PAPXU Sodium/potassium-transporting ATPase subunit beta-1 OS=Papilio xuthus GN=RR46_03632 PE=4 SV=1
	MEgrey	T1	epidermis	GN	Px_01022_unknow	IPR005312 Protein of unknown function DUF1759 IPR008042 Retrotransposon, Pao IPR008737 Peptidase aspartic, putative IPR012337 Ribonuclease H-like domain	GO:0003676 GO:nucleic acid binding	mgam; maltase-glucoamylase (alpha-glucosidase); K12047 maltase-glucoamylase [EC:3.2.1.20 3.2.1.3]	-	A0A0N0PAG9_PAPXU Uncharacterized protein OS=Papilio xuthus GN=RR46_00813 PE=4 SV=1
	MEgrey	T1	epidermis	GN	Px_04149_unknow	-	-	-	-	A0A194Q9U3_PAPXU Uncharacterized protein OS=Papilio xuthus GN=RR46_03464 PE=4 SV=1
	MEgrey	T1	epidermis	GN	Px_05863_unknow	-	-	-	-	A0A194Q3G3_PAPXU Uncharacterized protein OS=Papilio xuthus GN=RR46_04867 PE=4 SV=1
	MEgrey	T1	epidermis	GN	Px_17011_ppk16	IPR001873 Na+ channel, amiloride-sensitive	GO:0005272 GO:sodium channel activity GO:0006814 GO:sodium ion transport GO:0016020 GO:membrane	-	-	A0A194PDH8_PAPXU Uncharacterized protein OS=Papilio xuthus GN=RR46_14567 PE=3 SV=1
	MEgrey	T2	Br-SG-TG1	BN	Px_00856_Mctp	-	-	-	MCTP_DROME Multiple C2 and transmembrane domain-containing protein OS=Drosophila melanogaster GN=Mctp PE=1 SV=3	A0A0N1PFH7_PAPXU Uncharacterized protein OS=Papilio xuthus GN=RR46_00674 PE=4 SV=1
	MEgrey	T2	Br-SG-TG1	BN	Px_11986_unknow	-	-	-	-	A0A194PZU7_PAPXU Uncharacterized protein OS=Papilio xuthus GN=RR46_10164 PE=4 SV=1
	MEgrey	T2	epidermis	BN	Px_06386_CG7742	IPR000195 Rab-GTPase-TBC domain	-	-	TBC19_HUMAN TBC1 domain family member 19 OS=Homo sapiens GN=TBC1D19 PE=1 SV=2	A0A194QC78_PAPXU TBC1 domain family member 19 OS=Papilio xuthus GN=RR46_05306 PE=4 SV=1
	MEgrey	T2	epidermis	BN	Px_00162_unknow	-	-	-	-	A0A0N1IHI9_PAPXU Uncharacterized protein OS=Papilio xuthus GN=RR46_00071 PE=4 SV=1
	MEgrey	T2	epidermis	BN	Px_07837_unknow	-	-	-	-	A0A194PLA5_PAPXU Uncharacterized protein OS=Papilio xuthus GN=RR46_06558 PE=4 SV=1
	MEgrey	T2	Br-SG-TG1	GN	Px_05830_CG9642	IPR001214 SET domain	GO:0005515 GO:protein binding	GD11032 gene product from transcript GD11032-RA; K11848 ubiquitin carboxyl-terminal hydrolase 20/33 [EC:3.1.2.15]	MSTAA_DROME Protein msta, isoform A OS=Drosophila melanogaster GN=msta PE=2 SV=3	A0A194Q4C9_PAPXU Protein msta, isoform A OS=Papilio xuthus GN=RR46_04838 PE=4 SV=1
	MEgrey	T2	Br-SG-TG1	GN	Px_01660_unknow	-	-	-	-	A0A0N1PDY4_PAPXU Uncharacterized protein OS=Papilio xuthus GN=RR46_01388 PE=4 SV=1
	MEgrey	T2	TG23-AG	GN	Px_07705_unknow	-	-	-	-	A0A194QCZ8_PAPXU Uncharacterized protein OS=Papilio xuthus GN=RR46_06450 PE=4 SV=1
	MEgrey	T2	TG23-AG	GN	Px_13514_unknow	-	-	hypothetical protein; K05648 ATP-binding cassette, subfamily A (ABC1), member 5	-	A0A194PSV2_PAPXU Uncharacterized protein OS=Papilio xuthus GN=RR46_11552 PE=4 SV=1
	MEgrey	T3	Br-SG-TG1	BN	Px_09296_CG13708	IPR001611 Leucine-rich repeat IPR003591 Leucine-rich repeat, typical subtype IPR032675 Leucine-rich repeat domain, L domain-like	GO:0005515 GO:protein binding	hypothetical protein; K13730 internalin A	LRC49_MOUSE Leucine-rich repeat-containing protein 49 OS=Mus musculus GN=Lrrc49 PE=1 SV=1	A0A194QF12_PAPXU Leucine-rich repeat-containing protein 49 OS=Papilio xuthus GN=RR46_07821 PE=4 SV=1
	MEgrey	T3	TG23-AG	BN	Px_00707_CG11198	IPR029045 ClpP/crotonase-like domain	-	acetyl-coa carboxylase ; K11262 acetyl-CoA carboxylase / biotin carboxylase [EC:6.4.1.2 6.3.4.14]	ACAC_CHICK Acetyl-CoA carboxylase OS=Gallus gallus GN=ACAC PE=1 SV=1	A0A0N0PA02_PAPXU Acetyl-CoA carboxylase OS=Papilio xuthus GN=RR46_00545 PE=4 SV=1
	MEgrey	T3	TG23-AG	BN	Px_01779_CG33558	IPR013606 IMD/I-BAR domain	GO:0007009 GO:plasma membrane organization	-	MTSS1_HUMAN Metastasis suppressor protein 1 OS=Homo sapiens GN=MTSS1 PE=1 SV=2	A0A0N0P9N9_PAPXU Metastasis suppressor protein 1 OS=Papilio xuthus GN=RR46_01497 PE=4 SV=1
	MEgrey	T3	epidermis	BN	Px_02836_Jon65Aiv	IPR001254 Serine proteases, trypsin domain IPR001314 Peptidase S1A, chymotrypsin family IPR009003 Peptidase S1, PA clan	GO:0004252 GO:serine-type endopeptidase activity GO:0006508 GO:proteolysis	GA19618 gene product from transcript GA19618-RA; K01310 chymotrypsin [EC:3.4.21.1]	COGS_HYPLI Collagenase OS=Hypoderma lineatum PE=1 SV=3	A0A194Q0R8_PAPXU Collagenase OS=Papilio xuthus GN=RR46_02394 PE=3 SV=1
	MEgrey	T3	epidermis	BN	Px_02697_unknow	IPR005055 Insect odorant-binding protein A10/Ejaculatory bulb-specific protein 3	-	-	-	A0A194QJK0_PAPXU Uncharacterized protein OS=Papilio xuthus GN=RR46_02270 PE=4 SV=1
	MEgrey	T3	epidermis	BN	Px_04885_unknow	-	-	-	-	A0A194QN94_PAPXU Uncharacterized protein OS=Papilio xuthus GN=RR46_04072 PE=4 SV=1
	MEgrey	T3	epidermis	BN	Px_06634_unknow	-	-	-	-	A0A194Q1B6_PAPXU Uncharacterized protein OS=Papilio xuthus GN=RR46_05530 PE=4 SV=1
	MEgrey	T3	Br-SG-TG1	GN	Px_07569_bap	IPR001356 Homeobox domain IPR009057 Homeodomain-like IPR020479 Homeodomain, metazoa	GO:0003677 GO:DNA binding	similar to Homeobox protein bagpipe (NK-3); K09995 homeobox protein Nkx-3.2	NKX32_MOUSE Homeobox protein Nkx-3.2 OS=Mus musculus GN=Nkx3-2 PE=1 SV=2	A0A194QDZ0_PAPXU Homeobox protein Nkx-3.2 OS=Papilio xuthus GN=RR46_06323 PE=4 SV=1
	MEgrey	T3	Br-SG-TG1	GN	Px_05971_unknow	-	-	-	-	A0A194PVQ0_PAPXU Uncharacterized protein OS=Papilio xuthus GN=RR46_04964 PE=4 SV=1
	MEgrey	T3	TG23-AG	GN	Px_03449_unknow	-	-	-	-	A0A194Q3L4_PAPXU Uncharacterized protein OS=Papilio xuthus GN=RR46_02909 PE=4 SV=1
	MEgrey	T3	epidermis	GN	Px_01612_CG1561	IPR004119 Protein of unknown function DUF227 IPR011009 Protein kinase-like domain IPR015897 CHK kinase-like	-	-	-	A0A0N1I2U1_PAPXU Uncharacterized protein OS=Papilio xuthus GN=RR46_01349 PE=4 SV=1
	MEgrey	T3	epidermis	GN	Px_13074_unknow	IPR002919 Trypsin Inhibitor-like, cysteine rich domain	-	-	-	A0A194PXH4_PAPXU Uncharacterized protein OS=Papilio xuthus GN=RR46_11167 PE=4 SV=1
	MEgrey	T4	Br-SG-TG1	BN	Px_00548_Aats-trp	-	-	Tryptophanyl-tRNA synthetase, putative (EC:6.1.1.2); K01867 tryptophanyl-tRNA synthetase [EC:6.1.1.2]	SYWC_RABIT Tryptophan--tRNA ligase, cytoplasmic OS=Oryctolagus cuniculus GN=WARS PE=2 SV=3	A0A0N1PGH7_PAPXU Tryptophanyl-tRNA synthetase, cytoplasmic OS=Papilio xuthus GN=RR46_00404 PE=4 SV=1
	MEgrey	T4	Br-SG-TG1	BN	Px_15434_CG14280	IPR000859 CUB domain	-	-	-	A0A194PKR5_PAPXU Uncharacterized protein OS=Papilio xuthus GN=RR46_13191 PE=4 SV=1
	MEgrey	T4	Br-SG-TG1	BN	Px_16303_unknow	-	-	-	-	A0A194PH56_PAPXU Uncharacterized protein OS=Papilio xuthus GN=RR46_13957 PE=4 SV=1
	MEgrey	T4	Br-SG-TG1	BN	Px_16486_vtd	IPR006910 Rad21/Rec8-like protein, N-terminal	GO:0005515 GO:protein binding	similar to predicted protein; K06670 cohesin complex subunit SCC1	-	A0A194PJI8_PAPXU Uncharacterized protein OS=Papilio xuthus GN=RR46_14110 PE=4 SV=1
	MEgrey	T4	TG23-AG	BN	Px_10733_CG18631	IPR000008 C2 domain	GO:0005515 GO:protein binding	-	C2D2A_MOUSE Coiled-coil and C2 domain-containing protein 2A OS=Mus musculus GN=Cc2d2a PE=1 SV=1	A0A194PWL5_PAPXU Coiled-coil and C2 domain-containing protein 2A OS=Papilio xuthus GN=RR46_09056 PE=4 SV=1
	MEgrey	T4	TG23-AG	BN	Px_04501_Gr63a	IPR013604 7TM chemoreceptor	GO:0016021 GO:integral component of membrane GO:0050909 GO:sensory perception of taste	GPRGR24; gustatory receptor (AGAP001915-PA); K08471 gustatory receptor	GR24_ANOGA Gustatory and odorant receptor 24 OS=Anopheles gambiae GN=GPRgr24 PE=2 SV=4	A0A194Q1B8_PAPXU Gustatory receptor OS=Papilio xuthus GN=RR46_03742 PE=3 SV=1
	MEgrey	T4	TG23-AG	BN	Px_05726_CG7818	IPR007757 MT-A70-like IPR029063 S-adenosyl-L-methionine-dependent methyltransferase	GO:0006139 GO:nucleobase-containing compound metabolic process GO:0008168 GO:methyltransferase activity	m6a methyltransferase; K05925 mRNA (2'-O-methyladenosine-N6-)-methyltransferase [EC:2.1.1.62]	MET14_DROME Methyltransferase-like protein 14 homolog OS=Drosophila melanogaster GN=CG7818 PE=2 SV=1	A0A194Q349_PAPXU Methyltransferase-like protein 14-like OS=Papilio xuthus GN=RR46_04742 PE=3 SV=1
	MEgrey	T4	TG23-AG	BN	Px_00828_amx	IPR007829 TM2 domain	-	-	AMX_DROME TM2 domain-containing protein almondex OS=Drosophila melanogaster GN=amx PE=2 SV=1	A0A0N1IN80_PAPXU TM2 domain-containing protein almondex OS=Papilio xuthus GN=RR46_00649 PE=4 SV=1
	MEgrey	T4	epidermis	BN	Px_12792_Cpr62Bc	IPR000618 Insect cuticle protein	GO:0042302 GO:structural constituent of cuticle	-	CU19_LOCMI Cuticle protein 19 OS=Locusta migratoria PE=1 SV=1	A0A194PYG2_PAPXU Cuticle protein 19 OS=Papilio xuthus GN=RR46_10910 PE=4 SV=1
	MEgrey	T4	epidermis	BN	Px_08724_unknow	-	-	-	SERO_GALME Seroin OS=Galleria mellonella PE=1 SV=1	A0A194Q2G3_PAPXU Seroin OS=Papilio xuthus GN=RR46_07337 PE=4 SV=1
	MEgrey	T4	Br-SG-TG1	GN	Px_00148_Arp11	IPR004000 Actin family	-	-	ARP10_BOVIN Actin-related protein 10 OS=Bos taurus GN=ACTR10 PE=2 SV=1	A0A0N1IQL3_PAPXU Actin-related protein 10 OS=Papilio xuthus GN=RR46_00063 PE=4 SV=1
	MEgrey	T4	Br-SG-TG1	GN	Px_06647_CG13776	IPR001623 DnaJ domain IPR018961 DnaJ homologue, subfamily C, member 28, conserved domain	-	Os08g0560600; K03457 nucleobase:cation symporter-1, NCS1 family	DJC28_HUMAN DnaJ homolog subfamily C member 28 OS=Homo sapiens GN=DNAJC28 PE=1 SV=2	A0A194Q1C6_PAPXU DnaJ-like subfamily C member 28 OS=Papilio xuthus GN=RR46_05540 PE=4 SV=1
	MEgrey	T4	TG23-AG	GN	Px_00490_CG40178	-	-	hypothetical protein; K09536 DnaJ homolog subfamily C member 16	DJC16_HUMAN DnaJ homolog subfamily C member 16 OS=Homo sapiens GN=DNAJC16 PE=2 SV=3	A0A0N1INE1_PAPXU DnaJ-like subfamily C member 16 OS=Papilio xuthus GN=RR46_00352 PE=4 SV=1
	MEgrey	T4	epidermis	GN	Px_10429_unknow	-	-	-	-	A0A194PPG2_PAPXU Uncharacterized protein OS=Papilio xuthus GN=RR46_08790 PE=4 SV=1

## Sheet: Data S3
	Data S3. The results of GO and KEGG enrichment analysis on differentially expressed genes (DEGs) between brown and green conditions in MEblack and MElightgreen. P-value <0.05.
	Model	Enrichment	Ontology	ID	Description	GeneRatio	BgRatio	P-value	P-adjust	Q-value	Count	Gene_ID
[truncated: 19 more rows]

## Sheet: Data S4
	Data S4. The identified different abundance proteins (DAPs) under green and brown conditions using iTRAQ-seq. The bold accession involved in melanogenesis.
[truncated: 532 more rows]

## Sheet: Data S5
	Data S5. The function of different abundance proteins (DAPs) in Mfuzz analysis.
	Cluster	Gene_id	Intpro	GO	KEGG	Swissprot	TrEMBL
[truncated: 431 more rows]

## Sheet: Data S6
	Data S6. Identified genes encoding neuropeptide or peptide hormones and their function annotation and signal peptide (SP) prediction in P. xuthus.
[truncated: 52 more rows]

[truncated: 8 more sheets: Data S7, Data S8, Data S9, Data S10, Data S11, Data S12, Data S13, Data S14]
